# Supplementary material for: Memristive property’s effects on the I–V characteristics of perovskite solar cells
Source: Sci Rep. 2017 Jul 20;7:6025. doi: 10.1038/s41598-017-05508-5 (PMC5519685; doi:10.1038/s41598-017-05508-5)
Supplement: Supplementary file 1 — Supplementary Dataset [file 41598_2017_5508_MOESM1_ESM.zip]

Archive with 3 entries (2 files):
- Excel for simulation and fitting.xlsm
- __MACOSX/
- __MACOSX/._Excel for simulation and fitting.xlsm
