# Supplementary material for: Memristive property’s effects on the I–V characteristics of perovskite solar cells
Source: Sci Rep. 2017 Jul 20;7:6025. doi: 10.1038/s41598-017-05508-5 (PMC5519685; doi:10.1038/s41598-017-05508-5)
Supplement: Supplementary file 1 — Supplementary Dataset [file 41598_2017_5508_MOESM1_ESM.zip › Excel for simulation and fitting.xlsm]

## Sheet: Sheet1
Parameters		Expression of V(t)		Varable sets for fitting actual I-V data		1		t	V(t)	I(t)	ID(t)	ISH(t)	Icumu(t)	Vcumu(t)	RS(t)	wS(t)	RSH(t)	wSH(t)	Vintr(t)
nVT	0.07	0	1.2-0.1*t	Var No.	5			0	1.2	-0.00201066	0.00273074	8.492e-05	0	0	90	-1.6e-07	12000	9.30233e-08	1.01904
I0	1.3e-09	12.5	-0.05+0.1*(t-12.5)	Start	300			0.1	1.19	-0.00192724	0.00264695	8.5293e-05	-0.000201066	0.101904	89.839	-1.60429e-07	11921.9	9.54435e-08	1.01686
Itotal	0.000805			End	1500			0.2	1.18	-0.00184408	0.00256342	8.56644e-05	-0.00039379	0.20359	89.6849	-1.6084e-07	11844.1	9.78585e-08	1.01461
Rs/OFF	300			Step	300			0.3	1.17	-0.00176123	0.00248019	8.60338e-05	-0.000578198	0.305051	89.5377	-1.61233e-07	11766.3	1.00268e-07	1.0123
Rs/ON	150			Result	0			0.4	1.16	-0.00167874	0.00239734	8.6401e-05	-0.000754321	0.406282	89.3974	-1.61607e-07	11688.8	1.02672e-07	1.00993
Rs(0)	90			Var No.	16			0.5	1.15	-0.00159666	0.00231489	8.67656e-05	-0.000922194	0.507274	89.2638	-1.61963e-07	11611.5	1.05071e-07	1.00748
μsv	9.5e-15			Start	500			0.6	1.14	-0.00151506	0.00223294	8.71274e-05	-0.00108186	0.608022	89.137	-1.62301e-07	11534.3	1.07464e-07	1.00495
Ds	4e-07			End	2100			0.7	1.13	-0.00143398	0.00215149	8.74857e-05	-0.00123337	0.708517	89.0168	-1.62622e-07	11457.3	1.09851e-07	1.00235
t	25			Step	400			0.8	1.12	-0.00135349	0.00207065	8.78403e-05	-0.00137676	0.808752	88.9032	-1.62925e-07	11380.5	1.12231e-07	0.999671
Imax	0.001			Result	0			0.9	1.11	-0.00127364	0.00199044	8.81907e-05	-0.00151211	0.908719	88.7961	-1.6321e-07	11304	1.14605e-07	0.996905
Imin	-0.1			Var No.	3			1	1.1	-0.0011945	0.00191097	8.85364e-05	-0.00163948	1.00841	88.6954	-1.63479e-07	11227.6	1.16973e-07	0.994053
tstep	0.1			Start	8e-10			1.1	1.09	-0.00111614	0.00183226	8.88768e-05	-0.00175893	1.10782	88.6011	-1.6373e-07	11151.5	1.19334e-07	0.991109
δt number	1			End	1.2e-09			1.2	1.08	-0.00103862	0.0017544	8.92116e-05	-0.00187054	1.20693	88.5131	-1.63965e-07	11075.6	1.21688e-07	0.988069
Iresolution	1e-08			Step	1.5e-10			1.3	1.07	-0.000961992	0.00167746	8.954e-05	-0.0019744	1.30573	88.4312	-1.64183e-07	10999.9	1.24034e-07	0.98493
Rsh/OFF	2100			Result	0			1.4	1.06	-0.000886356	0.00160149	8.98613e-05	-0.0020706	1.40423	88.3555	-1.64385e-07	10924.5	1.26374e-07	0.981686
Rsh/ON	15000			Var No.	2			1.5	1.05	-0.000811761	0.00152659	9.01751e-05	-0.00215924	1.50239	88.2858	-1.64571e-07	10849.3	1.28705e-07	0.978333
Rsh(0)	12000			Start	0.07			1.6	1.04	-0.000738298	0.00145282	9.04805e-05	-0.00224041	1.60023	88.222	-1.64741e-07	10774.3	1.31029e-07	0.974866
μshv	9.5e-15			End	0.083			1.7	1.03	-0.000666039	0.00138026	9.07767e-05	-0.00231424	1.69771	88.164	-1.64896e-07	10699.7	1.33344e-07	0.971279
Dsh	4e-07			Step	0.003			1.8	1.02	-0.000595056	0.001309	9.1063e-05	-0.00238085	1.79484	88.1117	-1.65035e-07	10625.3	1.35651e-07	0.967569
				Result	0			1.9	1.01	-0.00052544	0.0012391	9.13386e-05	-0.00244035	1.8916	88.065	-1.6516e-07	10551.2	1.37949e-07	0.963727
				Var No.	4			2	1	-0.000457263	0.00117066	9.16025e-05	-0.0024929	1.98797	88.0238	-1.6527e-07	10477.3	1.40238e-07	0.95975
				Start	0.00067			2.1	0.99	-0.000390615	0.00110376	9.18538e-05	-0.00253862	2.08395	87.988	-1.65365e-07	10403.8	1.42517e-07	0.955631
				End	0.00087			2.2	0.98	-0.000325574	0.00103848	9.20915e-05	-0.00257769	2.17951	87.9574	-1.65447e-07	10330.6	1.44787e-07	0.951363
				Step	5e-05			2.3	0.97	-0.000262225	0.000974916	9.23147e-05	-0.00261024	2.27465	87.9319	-1.65515e-07	10257.8	1.47046e-07	0.946942
				Result	0			2.4	0.96	-0.000200664	0.000913136	9.25221e-05	-0.00263647	2.36934	87.9113	-1.6557e-07	10185.2	1.49295e-07	0.942359
				Var No.	7			2.5	0.95	-0.000140957	0.000853242	9.27129e-05	-0.00265653	2.46358	87.8956	-1.65612e-07	10113.1	1.51533e-07	0.937611
				Start	80			2.6	0.94	-8.3194e-05	0.000795308	9.28858e-05	-0.00267063	2.55734	87.8846	-1.65641e-07	10041.2	1.5376e-07	0.932689
				End	150			2.7	0.93	-2.74542e-05	0.000739412	9.30397e-05	-0.00267895	2.65061	87.8781	-1.65658e-07	9969.8	1.55975e-07	0.927587
				Step	35			2.8	0.92	2.61906e-05	0.000685633	9.31735e-05	-0.00268169	2.74336	87.8759	-1.65664e-07	9898.75	1.58178e-07	0.922302
				Result	0			2.9	0.91	7.76742e-05	0.000634045	9.32861e-05	-0.00267907	2.8356	87.878	-1.65659e-07	9828.11	1.60369e-07	0.916826
				Var No.	18			3	0.9	0.000126924	0.000584702	9.33762e-05	-0.00267131	2.92728	87.8841	-1.65643e-07	9757.89	1.62546e-07	0.911155
				Start	12000			3.1	0.89	0.000173893	0.000537666	9.34429e-05	-0.00265861	3.01839	87.894	-1.65616e-07	9688.1	1.6471e-07	0.905284
				End	15000			3.2	0.88	0.000218532	0.000492982	9.34851e-05	-0.00264122	3.10892	87.9076	-1.6558e-07	9618.76	1.6686e-07	0.899211
				Step	1500			3.3	0.87	0.000260811	0.000450687	9.35018e-05	-0.00261937	3.19884	87.9247	-1.65534e-07	9549.89	1.68996e-07	0.892932
				Result	0			3.4	0.86	0.000300706	0.000410803	9.34922e-05	-0.00259329	3.28814	87.9451	-1.6548e-07	9481.49	1.71116e-07	0.886446
								3.5	0.85	0.000338205	0.000373338	9.34554e-05	-0.00256322	3.37678	87.9687	-1.65417e-07	9413.6	1.73222e-07	0.879751
								3.6	0.84	0.00037332	0.000338287	9.33908e-05	-0.0025294	3.46476	87.9952	-1.65346e-07	9346.21	1.75311e-07	0.87285
								3.7	0.83	0.000406069	0.00030563	9.32978e-05	-0.00249207	3.55204	88.0245	-1.65268e-07	9279.36	1.77384e-07	0.865744
								3.8	0.82	0.000436494	0.000275332	9.31761e-05	-0.00245146	3.63861	88.0563	-1.65183e-07	9213.05	1.7944e-07	0.858436
								3.9	0.81	0.000464638	0.000247337	9.30253e-05	-0.00240781	3.72446	88.0905	-1.65092e-07	9147.3	1.81479e-07	0.85093
								4	0.8	0.000490573	0.00022158	9.28453e-05	-0.00236135	3.80955	88.127	-1.64995e-07	9082.12	1.835e-07	0.843233
								4.1	0.79	0.000514382	0.000197984	9.26363e-05	-0.00231229	3.89387	88.1655	-1.64892e-07	9017.54	1.85503e-07	0.835351
								4.2	0.78	0.000536151	0.000176453	9.23981e-05	-0.00226085	3.97741	88.2059	-1.64784e-07	8953.55	1.87487e-07	0.827292
								4.3	0.77	0.000555981	0.000156886	9.21313e-05	-0.00220724	4.06014	88.248	-1.64672e-07	8890.19	1.89452e-07	0.819064
								4.4	0.76	0.000573993	0.000139174	9.18361e-05	-0.00215164	4.14205	88.2917	-1.64555e-07	8827.45	1.91397e-07	0.810679
								4.5	0.75	0.000590289	0.000123199	9.1513e-05	-0.00209424	4.22311	88.3369	-1.64435e-07	8765.36	1.93322e-07	0.802144
								4.6	0.74	0.000604996	0.000108843	9.11626e-05	-0.00203521	4.30333	88.3833	-1.64311e-07	8703.92	1.95227e-07	0.793472
								4.7	0.73	0.000618228	9.59833e-05	9.07853e-05	-0.00197471	4.38268	88.431	-1.64184e-07	8643.14	1.97112e-07	0.784671
								4.8	0.72	0.000630118	8.45019e-05	9.0382e-05	-0.00191289	4.46114	88.4797	-1.64054e-07	8583.04	1.98975e-07	0.775753
								4.9	0.71	0.000640767	7.42792e-05	8.99531e-05	-0.00184988	4.53872	88.5294	-1.63922e-07	8523.63	2.00818e-07	0.766727
								5	0.7	0.000650297	6.52022e-05	8.94994e-05	-0.0017858	4.61539	88.5799	-1.63787e-07	8464.9	2.02639e-07	0.757603
								5.1	0.69	0.000658816	5.71623e-05	8.90214e-05	-0.00172077	4.69115	88.6312	-1.6365e-07	8406.87	2.04438e-07	0.748392
								5.2	0.68	0.000666425	5.00571e-05	8.85198e-05	-0.00165489	4.76599	88.6832	-1.63511e-07	8349.55	2.06216e-07	0.739101
								5.3	0.67	0.000673216	4.37903e-05	8.79951e-05	-0.00158825	4.8399	88.7359	-1.63371e-07	8292.94	2.07971e-07	0.729738
								5.4	0.66	0.000679278	3.82733e-05	8.74479e-05	-0.00152092	4.91287	88.7891	-1.63229e-07	8237.05	2.09704e-07	0.720312
								5.5	0.65	0.000684696	3.34245e-05	8.68787e-05	-0.001453	4.9849	88.8428	-1.63086e-07	8181.87	2.11415e-07	0.71083
								5.6	0.64	0.000689542	2.91691e-05	8.62878e-05	-0.00138453	5.05599	88.897	-1.62941e-07	8127.43	2.13103e-07	0.701298
								5.7	0.63	0.000693882	2.54394e-05	8.56758e-05	-0.00131557	5.12612	88.9516	-1.62796e-07	8073.71	2.14769e-07	0.691722
								5.8	0.62	0.000697783	2.21745e-05	8.5043e-05	-0.00124618	5.19529	89.0066	-1.62649e-07	8020.73	2.16411e-07	0.682107
								5.9	0.61	0.000701293	1.93191e-05	8.43897e-05	-0.00117641	5.2635	89.062	-1.62501e-07	7968.49	2.18031e-07	0.672459
								6	0.6	0.00070446	1.68241e-05	8.37162e-05	-0.00110628	5.33075	89.1176	-1.62353e-07	7916.98	2.19628e-07	0.66278
								6.1	0.59	0.000707331	1.4646e-05	8.30228e-05	-0.00103583	5.39702	89.1735	-1.62204e-07	7866.22	2.21203e-07	0.653075
								6.2	0.58	0.000709944	1.27457e-05	8.23096e-05	-0.000965097	5.46233	89.2297	-1.62054e-07	7816.2	2.22754e-07	0.643348
								6.3	0.57	0.000712334	1.10889e-05	8.1577e-05	-0.000894103	5.52667	89.2862	-1.61904e-07	7766.92	2.24282e-07	0.633602
								6.4	0.56	0.000714531	9.64509e-06	8.08249e-05	-0.000822869	5.59003	89.3428	-1.61752e-07	7718.39	2.25786e-07	0.623838
								6.5	0.55	0.00071656	8.38751e-06	8.00537e-05	-0.000751416	5.65241	89.3997	-1.61601e-07	7670.61	2.27268e-07	0.61406
								6.6	0.54	0.000718444	7.29256e-06	7.92633e-05	-0.00067976	5.71382	89.4568	-1.61449e-07	7623.57	2.28726e-07	0.60427
								6.7	0.53	0.000720208	6.33959e-06	7.8454e-05	-0.000607916	5.77424	89.514	-1.61296e-07	7577.29	2.30162e-07	0.594469
								6.8	0.52	0.000721864	5.51039e-06	7.76258e-05	-0.000535895	5.83369	89.5715	-1.61143e-07	7531.76	2.31573e-07	0.584658
								6.9	0.51	0.000723435	4.78913e-06	7.67788e-05	-0.000463709	5.89216	89.6291	-1.60989e-07	7486.98	2.32962e-07	0.574841
								7	0.5	0.000724928	4.16186e-06	7.5913e-05	-0.000391365	5.94964	89.6868	-1.60835e-07	7442.95	2.34327e-07	0.565017
								7.1	0.49	0.000726355	3.61642e-06	7.50285e-05	-0.000318872	6.00614	89.7448	-1.60681e-07	7399.67	2.35669e-07	0.555187
								7.2	0.48	0.000727733	3.14227e-06	7.41255e-05	-0.000246237	6.06166	89.8028	-1.60526e-07	7357.15	2.36988e-07	0.545353
								7.3	0.47	0.000729064	2.7301e-06	7.3204e-05	-0.000173463	6.1162	89.8611	-1.6037e-07	7315.38	2.38283e-07	0.535514
								7.4	0.46	0.000730364	2.37189e-06	7.2264e-05	-0.000100557	6.16975	89.9194	-1.60215e-07	7274.36	2.39555e-07	0.525674
								7.5	0.45	0.000731634	2.06059e-06	7.13055e-05	-2.75206e-05	6.22231	89.9779	-1.60059e-07	7234.1	2.40803e-07	0.515831
								7.6	0.44	0.000732881	1.79007e-06	7.03287e-05	4.56428e-05	6.2739	90.0366	-1.59902e-07	7194.59	2.42028e-07	0.505986
								7.7	0.43	0.000734109	1.55501e-06	6.93336e-05	0.000118931	6.3245	90.0954	-1.59746e-07	7155.83	2.4323e-07	0.49614
								7.8	0.42	0.000735331	1.35079e-06	6.83204e-05	0.000192342	6.37411	90.1543	-1.59589e-07	7117.83	2.44408e-07	0.486293
								7.9	0.41	0.000736535	1.17335e-06	6.7289e-05	0.000265875	6.42274	90.2134	-1.59431e-07	7080.58	2.45563e-07	0.476445
								8	0.4	0.000737739	1.0192e-06	6.62396e-05	0.000339528	6.47038	90.2726	-1.59273e-07	7044.09	2.46695e-07	0.466598
								8.1	0.39	0.000738943	8.85275e-07	6.51723e-05	0.000413302	6.51704	90.3319	-1.59115e-07	7008.35	2.47803e-07	0.45675
								8.2	0.38	0.000740147	7.68931e-07	6.40871e-05	0.000487196	6.56272	90.3914	-1.58956e-07	6973.37	2.48888e-07	0.446903
								8.3	0.37	0.000741351	6.67858e-07	6.29842e-05	0.000561211	6.60741	90.451	-1.58797e-07	6939.14	2.49949e-07	0.437056
								8.4	0.36	0.000742555	5.8005e-07	6.18636e-05	0.000635346	6.65111	90.5107	-1.58638e-07	6905.66	2.50987e-07	0.427209
								8.5	0.35	0.000743771	5.03773e-07	6.07257e-05	0.000709602	6.69384	90.5706	-1.58478e-07	6872.94	2.52002e-07	0.417364
								8.6	0.34	0.000744993	4.3751e-07	5.95704e-05	0.000783979	6.73557	90.6306	-1.58318e-07	6840.97	2.52993e-07	0.407519
								8.7	0.33	0.000746221	3.79944e-07	5.83979e-05	0.000858478	6.77632	90.6908	-1.58158e-07	6809.76	2.53961e-07	0.397675
								8.8	0.32	0.000747461	3.29937e-07	5.72084e-05	0.0009331	6.81609	90.7511	-1.57997e-07	6779.3	2.54905e-07	0.387833
								8.9	0.31	0.000748713	2.86494e-07	5.60021e-05	0.00100785	6.85487	90.8115	-1.57836e-07	6749.59	2.55827e-07	0.377992
								9	0.3	0.000749971	2.48752e-07	5.47792e-05	0.00108272	6.89267	90.8721	-1.57674e-07	6720.64	2.56724e-07	0.368151
								9.1	0.29	0.000751242	2.15964e-07	5.35399e-05	0.00115771	6.92949	90.9328	-1.57513e-07	6692.44	2.57599e-07	0.358312
								9.2	0.28	0.00075253	1.8748e-07	5.22844e-05	0.00123284	6.96532	90.9936	-1.5735e-07	6665	2.5845e-07	0.348475
								9.3	0.27	0.000753824	1.62733e-07	5.10129e-05	0.00130809	7.00017	91.0546	-1.57188e-07	6638.31	2.59277e-07	0.338639
								9.4	0.26	0.000755131	1.41232e-07	4.97256e-05	0.00138347	7.03403	91.1158	-1.57025e-07	6612.37	2.60082e-07	0.328804
								9.5	0.25	0.000756455	1.22553e-07	4.8423e-05	0.00145899	7.06691	91.1771	-1.56861e-07	6587.19	2.60862e-07	0.318971
								9.6	0.24	0.000757786	1.06324e-07	4.71051e-05	0.00153463	7.09881	91.2385	-1.56697e-07	6562.76	2.6162e-07	0.309139
								9.7	0.23	0.000759134	9.2223e-08	4.57724e-05	0.00161041	7.12972	91.3001	-1.56533e-07	6539.08	2.62354e-07	0.299309
								9.8	0.22	0.000760495	7.99716e-08	4.4425e-05	0.00168632	7.15965	91.3619	-1.56368e-07	6516.15	2.63065e-07	0.28948
								9.9	0.21	0.000761867	6.93264e-08	4.30634e-05	0.00176237	7.1886	91.4238	-1.56203e-07	6493.98	2.63753e-07	0.279653
								10	0.2	0.000763252	6.00768e-08	4.16878e-05	0.00183856	7.21657	91.4859	-1.56038e-07	6472.56	2.64417e-07	0.269827
								10.1	0.19	0.000764648	5.20396e-08	4.02986e-05	0.00191489	7.24355	91.5481	-1.55872e-07	6451.89	2.65058e-07	0.260002
								10.2	0.18	0.000766057	4.50558e-08	3.88961e-05	0.00199135	7.26955	91.6104	-1.55706e-07	6431.98	2.65675e-07	0.250179
								10.3	0.17	0.000767478	3.89873e-08	3.74807e-05	0.00206796	7.29457	91.673	-1.55539e-07	6412.82	2.66269e-07	0.240357
								10.4	0.16	0.000768911	3.37138e-08	3.60528e-05	0.0021447	7.3186	91.7356	-1.55372e-07	6394.41	2.6684e-07	0.230537
								10.5	0.15	0.000770355	2.91313e-08	3.46129e-05	0.0022216	7.34166	91.7985	-1.55204e-07	6376.75	2.67388e-07	0.220717
								10.6	0.14	0.000771812	2.5149e-08	3.31612e-05	0.00229863	7.36373	91.8615	-1.55036e-07	6359.84	2.67912e-07	0.2109
								10.7	0.13	0.000773281	2.16883e-08	3.16982e-05	0.00237581	7.38482	91.9247	-1.54868e-07	6343.69	2.68413e-07	0.201084
								10.8	0.12	0.000774756	1.86807e-08	3.02243e-05	0.00245314	7.40493	91.988	-1.54699e-07	6328.29	2.6889e-07	0.191268
								10.9	0.11	0.000776243	1.60669e-08	2.87401e-05	0.00253062	7.42405	92.0515	-1.54529e-07	6313.64	2.69345e-07	0.181454
								11	0.1	0.000777742	1.37954e-08	2.72459e-05	0.00260824	7.4422	92.1151	-1.5436e-07	6299.74	2.69776e-07	0.171642
								11.1	0.09	0.000779247	1.18211e-08	2.57421e-05	0.00268601	7.45936	92.179	-1.54189e-07	6286.59	2.70183e-07	0.16183
								11.2	0.08	0.000780758	1.01052e-08	2.42293e-05	0.00276394	7.47555	92.243	-1.54019e-07	6274.2	2.70568e-07	0.152019
								11.3	0.07	0.000782281	8.6139e-09	2.2708e-05	0.00284202	7.49075	92.3071	-1.53848e-07	6262.55	2.70929e-07	0.14221
								11.4	0.06	0.000783816	7.31776e-09	2.11787e-05	0.00292024	7.50497	92.3715	-1.53676e-07	6251.66	2.71266e-07	0.132402
								11.5	0.05	0.000785351	6.19111e-09	1.96418e-05	0.00299862	7.51821	92.436	-1.53504e-07	6241.52	2.71581e-07	0.122595
								11.6	0.04	0.000786899	5.21189e-09	1.80979e-05	0.00307716	7.53047	92.5006	-1.53332e-07	6232.13	2.71872e-07	0.112789
								11.7	0.03	0.000788446	4.3607e-09	1.65474e-05	0.00315585	7.54175	92.5655	-1.53159e-07	6223.49	2.7214e-07	0.102983
								11.8	0.02	0.000790005	3.62088e-09	1.49911e-05	0.00323469	7.55205	92.6305	-1.52985e-07	6215.6	2.72384e-07	0.0931786
								11.9	0.01	0.00079157	2.9778e-09	1.34293e-05	0.00331369	7.56137	92.6957	-1.52811e-07	6208.47	2.72606e-07	0.0833752
								12	0	0.000793135	2.41877e-09	1.18625e-05	0.00339285	7.5697	92.7611	-1.52637e-07	6202.08	2.72804e-07	0.0735721
								12.1	-0.01	0.000794707	1.93285e-09	1.02914e-05	0.00347217	7.57706	92.8266	-1.52462e-07	6196.45	2.72978e-07	0.0637699
								12.2	-0.02	0.000796284	1.51045e-09	8.71649e-06	0.00355164	7.58344	92.8924	-1.52287e-07	6191.56	2.7313e-07	0.0539687
								12.3	-0.03	0.000797861	1.14326e-09	7.13831e-06	0.00363126	7.58883	92.9583	-1.52111e-07	6187.43	2.73258e-07	0.0441678
								12.4	-0.04	0.000799444	8.24067e-10	5.55749e-06	0.00371105	7.59325	93.0243	-1.51935e-07	6184.04	2.73363e-07	0.0343678
								12.5	-0.05	0.000801028	5.46585e-10	3.97452e-06	0.003791	7.59669	93.0906	-1.51758e-07	6181.41	2.73445e-07	0.0245681
								12.6	-0.04	0.00079942	8.2722e-10	5.57836e-06	0.0038711	7.59914	93.157	-1.51581e-07	6179.53	2.73503e-07	0.0344716
								12.7	-0.03	0.000797813	1.1505e-09	7.18401e-06	0.00395104	7.60259	93.2234	-1.51404e-07	6176.89	2.73585e-07	0.0443748
								12.8	-0.02	0.000796206	1.52289e-09	8.79207e-06	0.00403082	7.60703	93.2897	-1.51228e-07	6173.49	2.7369e-07	0.0542777
								12.9	-0.01	0.000794592	1.95183e-09	1.0403e-05	0.00411044	7.61246	93.3558	-1.51051e-07	6169.33	2.73819e-07	0.0641798
								13	0	0.000792979	2.44594e-09	1.20176e-05	0.0041899	7.61887	93.4219	-1.50875e-07	6164.42	2.73972e-07	0.0740816
								13.1	0.01	0.000791359	3.01508e-09	1.36363e-05	0.0042692	7.62628	93.4879	-1.50699e-07	6158.74	2.74147e-07	0.0839825
								13.2	0.02	0.000789734	3.67062e-09	1.52597e-05	0.00434833	7.63468	93.5538	-1.50523e-07	6152.31	2.74347e-07	0.0938826
								13.3	0.03	0.000788109	4.42573e-09	1.68886e-05	0.00442731	7.64407	93.6197	-1.50348e-07	6145.12	2.7457e-07	0.103782
								13.4	0.04	0.000786471	5.29543e-09	1.85233e-05	0.00450612	7.65445	93.6854	-1.50172e-07	6137.17	2.74816e-07	0.113681
								13.5	0.05	0.000784828	6.29713e-09	2.01647e-05	0.00458477	7.66582	93.751	-1.49997e-07	6128.46	2.75086e-07	0.123578
								13.6	0.06	0.000783178	7.45086e-09	2.18132e-05	0.00466325	7.67817	93.8166	-1.49822e-07	6119	2.7538e-07	0.133475
								13.7	0.07	0.000781523	8.77967e-09	2.34697e-05	0.00474157	7.69152	93.8821	-1.49648e-07	6108.78	2.75697e-07	0.143371
								13.8	0.08	0.000779855	1.031e-08	2.51346e-05	0.00481972	7.70586	93.9474	-1.49474e-07	6097.79	2.76037e-07	0.153265
								13.9	0.09	0.000778182	1.20726e-08	2.68087e-05	0.0048977	7.72118	94.0127	-1.49299e-07	6086.06	2.76401e-07	0.163159
								14	0.1	0.000776496	1.41024e-08	2.84925e-05	0.00497552	7.7375	94.0779	-1.49126e-07	6073.56	2.76789e-07	0.173051
								14.1	0.11	0.000774798	1.64399e-08	3.01869e-05	0.00505317	7.75481	94.143	-1.48952e-07	6060.3	2.772e-07	0.182942
								14.2	0.12	0.000773089	1.91318e-08	3.18925e-05	0.00513065	7.7731	94.2079	-1.48779e-07	6046.29	2.77634e-07	0.192831
								14.3	0.13	0.000771367	2.22317e-08	3.36099e-05	0.00520796	7.79238	94.2728	-1.48606e-07	6031.52	2.78092e-07	0.202719
								14.4	0.14	0.000769633	2.58013e-08	3.534e-05	0.0052851	7.81265	94.3376	-1.48433e-07	6015.99	2.78574e-07	0.212605
								14.5	0.15	0.000767887	2.99118e-08	3.70835e-05	0.00536206	7.83392	94.4023	-1.48261e-07	5999.71	2.79079e-07	0.22249
								14.6	0.16	0.000766123	3.46447e-08	3.88411e-05	0.00543885	7.85616	94.4669	-1.48088e-07	5982.67	2.79607e-07	0.232373
								14.7	0.17	0.000764347	4.00945e-08	4.06136e-05	0.00551546	7.8794	94.5314	-1.47916e-07	5964.87	2.80159e-07	0.242255
								14.8	0.18	0.000762553	4.63691e-08	4.24018e-05	0.0055919	7.90363	94.5957	-1.47745e-07	5946.32	2.80734e-07	0.252134
								14.9	0.19	0.000760741	5.35932e-08	4.42064e-05	0.00566815	7.92884	94.66	-1.47573e-07	5927	2.81333e-07	0.262012
								15	0.2	0.000758911	6.19103e-08	4.60285e-05	0.00574423	7.95504	94.7242	-1.47402e-07	5906.94	2.81955e-07	0.271887
								15.1	0.21	0.000757057	7.14849e-08	4.78686e-05	0.00582012	7.98223	94.7882	-1.47231e-07	5886.11	2.82601e-07	0.28176
								15.2	0.22	0.000755191	8.2508e-08	4.9728e-05	0.00589582	8.01041	94.8521	-1.47061e-07	5864.53	2.8327e-07	0.291631
								15.3	0.23	0.000753295	9.51961e-08	5.16073e-05	0.00597134	8.03957	94.916	-1.46891e-07	5842.19	2.83963e-07	0.3015
								15.4	0.24	0.00075138	1.09802e-07	5.35076e-05	0.00604667	8.06972	94.9797	-1.46721e-07	5819.1	2.84679e-07	0.311366
								15.5	0.25	0.000749442	1.26614e-07	5.54298e-05	0.00612181	8.10086	95.0432	-1.46551e-07	5795.25	2.85419e-07	0.321229
								15.6	0.26	0.000747479	1.45964e-07	5.73749e-05	0.00619675	8.13298	95.1067	-1.46382e-07	5770.65	2.86182e-07	0.33109
								15.7	0.27	0.000745487	1.68233e-07	5.93439e-05	0.0062715	8.16609	95.17	-1.46213e-07	5745.29	2.86968e-07	0.340948
								15.8	0.28	0.00074347	1.93863e-07	6.13381e-05	0.00634605	8.20018	95.2333	-1.46045e-07	5719.17	2.87778e-07	0.350803
								15.9	0.29	0.000741417	2.23356e-07	6.33582e-05	0.0064204	8.23526	95.2963	-1.45876e-07	5692.3	2.88611e-07	0.360654
								16	0.3	0.000739334	2.57293e-07	6.54057e-05	0.00649454	8.27133	95.3593	-1.45709e-07	5664.68	2.89467e-07	0.370502
								16.1	0.31	0.000737221	2.96343e-07	6.74817e-05	0.00656847	8.30838	95.4221	-1.45541e-07	5636.3	2.90347e-07	0.380347
								16.2	0.32	0.000735072	3.41272e-07	6.95874e-05	0.00664219	8.34641	95.4848	-1.45374e-07	5607.17	2.91251e-07	0.390188
								16.3	0.33	0.000732881	3.92957e-07	7.17239e-05	0.0067157	8.38543	95.5473	-1.45207e-07	5577.28	2.92177e-07	0.400025
								16.4	0.34	0.000730653	4.52416e-07	7.38929e-05	0.00678899	8.42543	95.6097	-1.45041e-07	5546.64	2.93127e-07	0.409858
								16.5	0.35	0.000728384	5.20809e-07	7.60955e-05	0.00686206	8.46642	95.6719	-1.44875e-07	5515.25	2.94101e-07	0.419686
								16.6	0.36	0.000726066	5.99469e-07	7.83332e-05	0.00693489	8.50839	95.734	-1.44709e-07	5483.11	2.95097e-07	0.429509
								16.7	0.37	0.0007237	6.89929e-07	8.06075e-05	0.0070075	8.55134	95.7959	-1.44544e-07	5450.21	2.96118e-07	0.439328
								16.8	0.38	0.000721286	7.93954e-07	8.292e-05	0.00707987	8.59527	95.8577	-1.44379e-07	5416.56	2.97161e-07	0.449141
								16.9	0.39	0.000718812	9.13553e-07	8.52721e-05	0.007152	8.64019	95.9193	-1.44215e-07	5382.16	2.98228e-07	0.458948
								17	0.4	0.000716283	1.05105e-06	8.76658e-05	0.00722388	8.68608	95.9807	-1.44051e-07	5347	2.99318e-07	0.468749
								17.1	0.41	0.000713689	1.2091e-06	9.01026e-05	0.00729551	8.73296	96.042	-1.43888e-07	5311.1	3.00431e-07	0.478544
								17.2	0.42	0.000711028	1.39075e-06	9.25845e-05	0.00736688	8.78081	96.103	-1.43725e-07	5274.45	3.01568e-07	0.488332
								17.3	0.43	0.000708289	1.59948e-06	9.51132e-05	0.00743798	8.82964	96.1639	-1.43563e-07	5237.04	3.02727e-07	0.498112
								17.4	0.44	0.000705471	1.8393e-06	9.76907e-05	0.00750881	8.87946	96.2246	-1.43401e-07	5198.89	3.0391e-07	0.507884
								17.5	0.45	0.000702563	2.11476e-06	0.000100319	0.00757936	8.93024	96.2851	-1.4324e-07	5159.99	3.05117e-07	0.517646
								17.6	0.46	0.000699565	2.43114e-06	0.000103001	0.00764961	8.98201	96.3453	-1.43079e-07	5120.34	3.06346e-07	0.5274
								17.7	0.47	0.000696465	2.79439e-06	0.000105738	0.00771957	9.03475	96.4054	-1.42919e-07	5079.95	3.07599e-07	0.537143
								17.8	0.48	0.000693256	3.2114e-06	0.000108533	0.00778922	9.08846	96.4652	-1.42759e-07	5038.81	3.08874e-07	0.546875
								17.9	0.49	0.000689921	3.68993e-06	0.000111388	0.00785854	9.14315	96.5248	-1.42601e-07	4996.92	3.10173e-07	0.556595
								18	0.5	0.000686454	4.23893e-06	0.000114305	0.00792753	9.19881	96.5841	-1.42442e-07	4954.29	3.11495e-07	0.566301
								18.1	0.51	0.000682842	4.86856e-06	0.000117288	0.00799618	9.25544	96.6432	-1.42285e-07	4910.91	3.1284e-07	0.575992
								18.2	0.52	0.000679073	5.59044e-06	0.00012034	0.00806446	9.31304	96.702	-1.42128e-07	4866.79	3.14208e-07	0.585668
								18.3	0.53	0.000675118	6.41761e-06	0.000123462	0.00813237	9.37161	96.7605	-1.41972e-07	4821.94	3.15599e-07	0.595325
								18.4	0.54	0.000670976	7.36516e-06	0.000126658	0.00819988	9.43114	96.8187	-1.41817e-07	4776.34	3.17013e-07	0.604963
								18.5	0.55	0.000666618	8.44998e-06	0.000129932	0.00826698	9.49163	96.8765	-1.41663e-07	4730	3.1845e-07	0.61458
								18.6	0.56	0.000662024	9.69129e-06	0.000133287	0.00833364	9.55309	96.9341	-1.41509e-07	4682.93	3.19909e-07	0.624173
								18.7	0.57	0.000657166	1.11107e-05	0.000136726	0.00839984	9.61551	96.9913	-1.41357e-07	4635.12	3.21392e-07	0.633739
								18.8	0.58	0.000652013	1.27327e-05	0.000140252	0.00846556	9.67888	97.048	-1.41205e-07	4586.58	3.22897e-07	0.643277
								18.9	0.59	0.000646547	1.45849e-05	0.00014387	0.00853076	9.74321	97.1044	-1.41055e-07	4537.31	3.24425e-07	0.652783
								19	0.6	0.000640719	1.66979e-05	0.000147583	0.00859542	9.80849	97.1603	-1.40906e-07	4487.31	3.25975e-07	0.662253
								19.1	0.61	0.000634495	1.91062e-05	0.000151396	0.00865949	9.87471	97.2158	-1.40758e-07	4436.59	3.27548e-07	0.671683
								19.2	0.62	0.000627836	2.18483e-05	0.000155313	0.00872294	9.94188	97.2708	-1.40611e-07	4385.14	3.29143e-07	0.68107
								19.3	0.63	0.000620697	2.49668e-05	0.000159338	0.00878572	10.01	97.3252	-1.40466e-07	4332.97	3.30761e-07	0.690409
								19.4	0.64	0.000613015	2.85085e-05	0.000163477	0.00884779	10.079	97.379	-1.40323e-07	4280.09	3.324e-07	0.699695
								19.5	0.65	0.000604743	3.25253e-05	0.000167733	0.00890909	10.149	97.4322	-1.40181e-07	4226.5	3.34062e-07	0.708921
								19.6	0.66	0.000595816	3.70734e-05	0.000172111	0.00896957	10.2199	97.4846	-1.40041e-07	4172.2	3.35746e-07	0.718083
								19.7	0.67	0.000586165	4.22142e-05	0.000176618	0.00902915	10.2917	97.5364	-1.39903e-07	4117.2	3.37451e-07	0.727172
								19.8	0.68	0.000575727	4.80139e-05	0.000181259	0.00908776	10.3644	97.5873	-1.39767e-07	4061.5	3.39178e-07	0.736184
								19.9	0.69	0.000564421	5.45432e-05	0.000186039	0.00914534	10.438	97.6374	-1.39634e-07	4005.12	3.40927e-07	0.745109
								20	0.7	0.000552158	6.18762e-05	0.000190965	0.00920178	10.5125	97.6865	-1.39503e-07	3948.05	3.42696e-07	0.753938
								20.1	0.71	0.000538866	7.00925e-05	0.000196043	0.00925699	10.5879	97.7345	-1.39375e-07	3890.3	3.44487e-07	0.762666
								20.2	0.72	0.000524448	7.92729e-05	0.00020128	0.00931088	10.6642	97.7814	-1.3925e-07	3831.88	3.46298e-07	0.771281
								20.3	0.73	0.000508814	8.95009e-05	0.000206683	0.00936333	10.7413	97.8271	-1.39128e-07	3772.81	3.4813e-07	0.779776
								20.4	0.74	0.000491879	0.000100862	0.000212261	0.00941421	10.8193	97.8715	-1.39009e-07	3713.08	3.49982e-07	0.788141
								20.5	0.75	0.000473542	0.000113439	0.00021802	0.0094634	10.8981	97.9143	-1.38895e-07	3652.72	3.51854e-07	0.796367
								20.6	0.76	0.000453712	0.000127313	0.000223972	0.00951075	10.9778	97.9556	-1.38785e-07	3591.72	3.53745e-07	0.804444
								20.7	0.77	0.00043231	0.000142566	0.000230125	0.00955612	11.0582	97.9952	-1.38679e-07	3530.1	3.55656e-07	0.812364
								20.8	0.78	0.000409242	0.000159268	0.00023649	0.00959935	11.1394	98.033	-1.38579e-07	3467.88	3.57585e-07	0.820119
								20.9	0.79	0.000384433	0.000177487	0.000243079	0.00964028	11.2215	98.0687	-1.38483e-07	3405.07	3.59533e-07	0.827701
								21	0.8	0.000357812	0.000197282	0.000249906	0.00967872	11.3042	98.1023	-1.38394e-07	3341.67	3.61499e-07	0.835102
								21.1	0.81	0.000329313	0.000218699	0.000256984	0.0097145	11.3877	98.1336	-1.3831e-07	3277.71	3.63482e-07	0.842317
								21.2	0.82	0.000298888	0.000241779	0.000264329	0.00974743	11.472	98.1623	-1.38234e-07	3213.19	3.65483e-07	0.84934
								21.3	0.83	0.000266494	0.000266548	0.00027196	0.00977732	11.5569	98.1885	-1.38164e-07	3148.13	3.675e-07	0.856167
								21.4	0.84	0.000232089	0.000293017	0.000279895	0.00980397	11.6425	98.2118	-1.38102e-07	3082.56	3.69533e-07	0.862794
								21.5	0.85	0.000195656	0.000321189	0.000288158	0.00982718	11.7288	98.2321	-1.38048e-07	3016.47	3.71582e-07	0.86922
								21.6	0.86	0.000157181	0.000351052	0.000296771	0.00984674	11.8157	98.2492	-1.38002e-07	2949.9	3.73647e-07	0.875443
								21.7	0.87	0.00011666	0.000382581	0.000305762	0.00986246	11.9033	98.263	-1.37965e-07	2882.84	3.75726e-07	0.881463
								21.8	0.88	7.40983e-05	0.00041574	0.000315161	0.00987413	11.9914	98.2732	-1.37938e-07	2815.33	3.77819e-07	0.887282
								21.9	0.89	2.95137e-05	0.000450487	0.000325002	0.00988154	12.0801	98.2797	-1.37921e-07	2747.37	3.79927e-07	0.892901
								22	0.9	-1.70816e-05	0.000486757	0.000335322	0.00988449	12.1694	98.2822	-1.37914e-07	2678.98	3.82047e-07	0.898321
								22.1	0.91	-6.56516e-05	0.000524492	0.000346164	0.00988278	12.2593	98.2808	-1.37918e-07	2610.17	3.84181e-07	0.903548
								22.2	0.92	-0.000116178	0.000563608	0.000357574	0.00987622	12.3496	98.275	-1.37933e-07	2540.97	3.86327e-07	0.908583
								22.3	0.93	-0.000168625	0.000604021	0.000369604	0.0098646	12.4405	98.2648	-1.3796e-07	2471.37	3.88485e-07	0.91343
								22.4	0.94	-0.000222956	0.000645641	0.000382315	0.00984774	12.5318	98.2501	-1.38e-07	2401.41	3.90654e-07	0.918095
								22.5	0.95	-0.000279141	0.000688364	0.000395772	0.00982544	12.6236	98.2306	-1.38052e-07	2331.09	3.92834e-07	0.92258
								22.6	0.96	-0.000337139	0.000732092	0.000410051	0.00979753	12.7159	98.2062	-1.38117e-07	2260.43	3.95026e-07	0.926891
								22.7	0.97	-0.00039693	0.000776694	0.000425238	0.00976381	12.8086	98.1767	-1.38196e-07	2189.43	3.97227e-07	0.931031
								22.8	0.98	-0.000458479	0.000822055	0.000441431	0.00972412	12.9017	98.142	-1.38288e-07	2118.12	3.99438e-07	0.935004
								22.9	0.99	-0.000516615	0.000874325	0.000447295	0.00967827	12.9952	98.1019	-1.38395e-07	2100	4e-07	0.939319
								23	1	-0.000574588	0.00093023	0.000449361	0.00962661	13.0891	98.0568	-1.38515e-07	2100	4e-07	0.943658
								23.1	1.01	-0.000634085	0.000987722	0.00045136	0.00956915	13.1835	98.0066	-1.38649e-07	2100	4e-07	0.947856
								23.2	1.02	-0.00069505	0.00104676	0.000453295	0.00950574	13.2783	97.9513	-1.38797e-07	2100	4e-07	0.951919
								23.3	1.03	-0.000757442	0.00110728	0.000455168	0.00943624	13.3735	97.8907	-1.38958e-07	2100	4e-07	0.955854
								23.4	1.04	-0.000821218	0.00116923	0.000456983	0.00936049	13.469	97.8246	-1.39134e-07	2100	4e-07	0.959665
								23.5	1.05	-0.000886331	0.00123259	0.000458742	0.00927837	13.565	97.7531	-1.39325e-07	2100	4e-07	0.963358
								23.6	1.06	-0.000952745	0.00129729	0.000460447	0.00918974	13.6613	97.676	-1.39531e-07	2100	4e-07	0.96694
								23.7	1.07	-0.00102042	0.00136331	0.000462102	0.00909446	13.758	97.5931	-1.39752e-07	2100	4e-07	0.970414
								23.8	1.08	-0.00108931	0.00143061	0.000463708	0.00899242	13.8551	97.5045	-1.39988e-07	2100	4e-07	0.973787
								23.9	1.09	-0.0011594	0.00149914	0.000465268	0.00888349	13.9525	97.4099	-1.4024e-07	2100	4e-07	0.977063
								24	1.1	-0.00123066	0.00156888	0.000466784	0.00876755	14.0502	97.3094	-1.40508e-07	2100	4e-07	0.980246
								24.1	1.11	-0.00130305	0.00163979	0.000468257	0.00864449	14.1482	97.2028	-1.40793e-07	2100	4e-07	0.98334
								24.2	1.12	-0.00137655	0.00171186	0.000469691	0.00851418	14.2465	97.0901	-1.41093e-07	2100	4e-07	0.986351
								24.3	1.13	-0.00145114	0.00178504	0.000471086	0.00837653	14.3452	96.9711	-1.4141e-07	2100	4e-07	0.989281
								24.4	1.14	-0.00152679	0.00185935	0.000472446	0.00823141	14.4441	96.8459	-1.41744e-07	2100	4e-07	0.992136
								24.5	1.15	-0.0016035	0.00193474	0.000473771	0.00807873	14.5433	96.7143	-1.42095e-07	2100	4e-07	0.994918
								24.6	1.16	-0.00168125	0.00201119	0.000475062	0.00791838	14.6428	96.5762	-1.42463e-07	2100	4e-07	0.997631
								24.7	1.17	-0.00176002	0.00208871	0.000476323	0.00775026	14.7426	96.4317	-1.42849e-07	2100	4e-07	1.00028
								24.8	1.18	-0.0018398	0.00216725	0.000477554	0.00757426	14.8426	96.2807	-1.43251e-07	2100	4e-07	1.00286
								24.9	1.19	-0.00192059	0.00224684	0.000478756	0.00739028	14.9429	96.1231	-1.43672e-07	2100	4e-07	1.00539

## Sheet: Sheet2
1.2	-0.00199973		Rs/OFF	Rsh/OFF	I0	nVT	Itotal	Rs(0)	Rsh(0)	Sum
1.19	-0.00190958
1.18	-0.00182164
1.17	-0.00173454
1.16	-0.00164969
1.15	-0.00156559
1.14	-0.00148353
1.13	-0.00140219
1.12	-0.00132321
1.11	-0.00124497
1.1	-0.00116888
1.09	-0.00109372
1.08	-0.00102058
1.07	-0.000948374
1.06	-0.000878299
1.05	-0.000809034
1.04	-0.00074186
1.03	-0.000675596
1.02	-0.000611386
1.01	-0.000548074
1	-0.000486914
0.99	-0.000426739
0.98	-0.000368689
0.97	-0.000311739
0.96	-0.000256868
0.95	-0.000203334
0.94	-0.00015197
0.93	-0.000102003
0.92	-5.43754e-05
0.91	-8.0855e-06
0.9	3.56987e-05
0.89	7.78312e-05
0.88	0.000117568
0.87	0.000155706
0.86	0.000191286
0.85	0.000225377
0.84	0.000257232
0.83	0.000287304
0.82	0.000314999
0.81	0.000341315
0.8	0.000365772
0.79	0.000389121
0.78	0.000410426
0.77	0.000430839
0.76	0.000450125
0.75	0.000468212
0.74	0.000484942
0.73	0.000501034
0.72	0.00051577
0.71	0.000529913
0.7	0.000543047
0.69	0.000556317
0.68	0.000568205
0.67	0.000579559
0.66	0.000590213
0.65	0.00060076
0.64	0.000610658
0.63	0.000620134
0.62	0.000629064
0.61	0.000637411
0.6	0.000644994
0.59	0.000651833
0.58	0.000659045
0.57	0.000665583
0.56	0.000671712
0.55	0.000677499
0.54	0.000683204
0.53	0.00068836
0.52	0.000693347
0.51	0.00069805
0.5	0.000701611
0.49	0.000705957
0.48	0.000709593
0.47	0.000713248
0.46	0.000716802
0.45	0.000719766
0.44	0.000723101
0.43	0.000725692
0.42	0.000728301
0.41	0.000730596
0.4	0.000732496
0.39	0.00073486
0.38	0.000737049
0.37	0.000739429
0.36	0.000741021
0.35	0.000742459
0.34	0.000744039
0.33	0.000745251
0.32	0.000746541
0.31	0.000747756
0.3	0.000748874
0.29	0.000749766
0.28	0.000750639
0.27	0.000751612
0.26	0.000752419
0.25	0.000753474
0.24	0.000754649
0.23	0.000755026
0.22	0.000755296
0.21	0.000756253
0.2	0.000757148
0.19	0.000757148
0.18	0.00075815
0.17	0.000758671
0.16	0.000759343
0.15	0.000759927
0.14	0.00076059
0.13	0.000760813
0.12	0.000760973
0.11	0.000760857
0.1	0.000761101
0.09	0.000761786
0.08	0.000762031
0.07	0.000761905
0.06	0.000763158
0.05	0.000763299
0.04	0.0007627
0.03	0.000762681
0.02	0.000763369
0.01	0.000763824
0	0.000763789
-0.01	0.000764081
-0.02	0.000764741
-0.03	0.000764088
-0.04	0.0007641
-0.05	0.000764251
-0.05	0.000762894
-0.04	0.000762929
-0.03	0.00076312
-0.02	0.00076269
-0.01	0.000762866
0	0.000763205
0.01	0.000762854
0.02	0.000762602
0.03	0.000761839
0.04	0.00076161
0.05	0.000761525
0.06	0.000761491
0.07	0.000760803
0.08	0.000760571
0.09	0.000760514
0.1	0.000760106
0.11	0.000759566
0.12	0.000759648
0.13	0.0007594
0.14	0.000759217
0.15	0.000759202
0.16	0.000758178
0.17	0.000758009
0.18	0.000758935
0.19	0.000758593
0.2	0.000757852
0.21	0.000757817
0.22	0.000757299
0.23	0.000756818
0.24	0.00075566
0.25	0.000755468
0.26	0.00075588
0.27	0.000755468
0.28	0.000754853
0.29	0.000754712
0.3	0.000754457
0.31	0.000753666
0.32	0.000752746
0.33	0.000753986
0.34	0.000753525
0.35	0.000752702
0.36	0.00075132
0.37	0.000751612
0.38	0.000750604
0.39	0.000749505
0.4	0.000749527
0.41	0.000750196
0.42	0.000749179
0.43	0.000748121
0.44	0.000748039
0.45	0.000746676
0.46	0.000745772
0.47	0.000745693
0.48	0.000745295
0.49	0.000744686
0.5	0.000743612
0.51	0.000741882
0.52	0.000740274
0.53	0.000740092
0.54	0.000738698
0.55	0.00073692
0.56	0.000735375
0.57	0.000733363
0.58	0.000731152
0.59	0.000728515
0.6	0.000725962
0.61	0.000724319
0.62	0.000720438
0.63	0.000716275
0.64	0.000711766
0.65	0.000706918
0.66	0.000701435
0.67	0.000694295
0.68	0.000686837
0.69	0.000678928
0.7	0.000668895
0.71	0.000658574
0.72	0.000646956
0.73	0.000634114
0.74	0.000618743
0.75	0.000601539
0.76	0.00058257
0.77	0.00056212
0.78	0.00053949
0.79	0.000514907
0.8	0.000487611
0.81	0.00045855
0.82	0.000426742
0.83	0.000392773
0.84	0.000356616
0.85	0.000318446
0.86	0.000277234
0.87	0.000234596
0.88	0.000189358
0.89	0.000142286
0.9	9.27179e-05
0.91	4.17212e-05
0.92	-1.16808e-05
0.93	-6.62666e-05
0.94	-0.000123198
0.95	-0.000181118
0.96	-0.000241155
0.97	-0.000302194
0.98	-0.000365195
0.99	-0.000429106
1	-0.000494848
1.01	-0.000561325
1.02	-0.00062974
1.03	-0.000698782
1.04	-0.000769617
1.05	-0.00084109
1.06	-0.000914406
1.07	-0.000988139
1.08	-0.00106371
1.09	-0.00113972
1.1	-0.00121736
1.11	-0.00129531
1.12	-0.0013748
1.13	-0.00145434
1.14	-0.00153529
1.15	-0.00161599
1.16	-0.0016975
1.17	-0.00177813
1.18	-0.00185902
1.19	-0.00193764
1.2	-0.00199973
			300	2100	8e-10	0.076	0.00082	2.55085e-06	15000	7.74568e-07
			300	2100	8e-10	0.079	0.00067	3.42655e-06	12000	1.57925e-06
			300	2100	8e-10	0.079	0.00072	2.61409e-06	15000	1.60805e-06
			300	2100	8e-10	0.079	0.00077	2.59719e-06	12000	2.28744e-06
			300	2100	8e-10	0.079	0.00082	3.36722e-06	15000	8.87524e-07
			300	2100	8e-10	0.082	0.00067	3.75232e-06	12000	4.23373e-06
			300	2100	8e-10	0.082	0.00072	3.03836e-06	15000	2.77392e-06
			300	2100	8e-10	0.082	0.00077	3.13225e-06	12000	5.60591e-06
			300	2100	8e-10	0.082	0.00082	4.02634e-06	15000	2.86503e-06
			300	2100	9.5e-10	0.07	0.00067	2.58125e-06	12000	2.74255e-06
			300	2100	9.5e-10	0.07	0.00072	1.22301e-06	15000	1.91082e-06
			300	2100	9.5e-10	0.07	0.00077	6.03455e-07	12000	3.91725e-06
			300	2100	9.5e-10	0.07	0.00082	7.11664e-07	15000	1.68763e-06
			300	2100	9.5e-10	0.073	0.00067	2.60408e-06	12000	2.05158e-06
			300	2100	9.5e-10	0.073	0.00072	1.43868e-06	15000	1.88079e-06
			300	2100	9.5e-10	0.073	0.00077	1.03075e-06	12000	2.95686e-06
			300	2100	9.5e-10	0.073	0.00082	1.36998e-06	15000	1.26734e-06
			300	2100	9.5e-10	0.076	0.00067	2.91269e-06	12000	2.15448e-06
			300	2100	9.5e-10	0.076	0.00072	1.9153e-06	15000	2.67942e-06
			300	2100	9.5e-10	0.076	0.00077	1.69283e-06	12000	2.7207e-06
			300	2100	9.5e-10	0.076	0.00082	2.23557e-06	15000	1.59369e-06
			300	2100	9.5e-10	0.079	0.00067	3.2898e-06	12000	4.45861e-06
			300	2100	9.5e-10	0.079	0.00072	2.43071e-06	15000	3.22964e-06
			300	2100	9.5e-10	0.079	0.00077	2.36206e-06	12000	5.83335e-06
			300	2100	9.5e-10	0.079	0.00082	3.07495e-06	15000	3.18884e-06
			300	2100	9.5e-10	0.082	0.00067	3.63211e-06	12000	3.06919e-06
			300	2100	9.5e-10	0.082	0.00072	2.88086e-06	15000	2.51778e-06
			300	2100	9.5e-10	0.082	0.00077	2.93303e-06	12000	4.25301e-06
			300	2100	9.5e-10	0.082	0.00082	3.78069e-06	15000	2.16181e-06
			300	2100	1.1e-09	0.07	0.00067	2.67926e-06	12000	2.48583e-06
			300	2100	1.1e-09	0.07	0.00072	1.26197e-06	15000	2.65111e-06
			300	2100	1.1e-09	0.07	0.00077	5.78191e-07	12000	3.41679e-06
			300	2100	1.1e-09	0.07	0.00082	6.16923e-07	15000	1.90754e-06
			300	2100	1.1e-09	0.073	0.00067	2.56347e-06	12000	2.70216e-06
			300	2100	1.1e-09	0.073	0.00072	1.34234e-06	15000	3.62584e-06
			300	2100	1.1e-09	0.073	0.00077	8.7357e-07	12000	3.3239e-06
			300	2100	1.1e-09	0.073	0.00082	1.14675e-06	15000	2.41606e-06
			300	2100	1.1e-09	0.076	0.00067	2.80976e-06	12000	4.67185e-06
			300	2100	1.1e-09	0.076	0.00072	1.76224e-06	15000	3.60567e-06
			300	2100	1.1e-09	0.076	0.00077	1.48464e-06	12000	6.12467e-06
			300	2100	1.1e-09	0.076	0.00082	1.96721e-06	15000	3.53758e-06
			300	2100	1.1e-09	0.079	0.00067	3.17177e-06	12000	3.34819e-06
			300	2100	1.1e-09	0.079	0.00072	2.26981e-06	15000	2.99862e-06
			300	2100	1.1e-09	0.079	0.00077	2.15366e-06	12000	4.63494e-06
			300	2100	1.1e-09	0.079	0.00082	2.81427e-06	15000	2.62993e-06
			300	2100	1.1e-09	0.082	0.00067	3.52318e-06	12000	2.83418e-06
			300	2100	1.1e-09	0.082	0.00072	2.73691e-06	15000	3.24569e-06
			300	2100	1.1e-09	0.082	0.00077	2.75007e-06	12000	3.90721e-06
			300	2100	1.1e-09	0.082	0.00082	3.55443e-06	15000	2.50836e-06
			600	500	8e-10	0.07	0.00067	3.01546e-06	12000	3.12319e-06
			600	500	8e-10	0.07	0.00072	1.63663e-06	15000	4.34368e-06
			600	500	8e-10	0.07	0.00077	9.78799e-07	12000	3.91161e-06
			600	500	8e-10	0.07	0.00082	1.02631e-06	15000	3.16355e-06
			600	500	8e-10	0.073	0.00067	3.08709e-06	12000	4.83893e-06
			600	500	8e-10	0.073	0.00072	1.86173e-06	15000	3.88154e-06
			600	500	8e-10	0.073	0.00077	1.36999e-06	12000	6.40679e-06
			600	500	8e-10	0.073	0.00082	1.59627e-06	15000	3.83548e-06
			600	500	8e-10	0.076	0.00067	3.36172e-06	12000	3.55668e-06
			600	500	8e-10	0.076	0.00072	2.26576e-06	15000	3.34499e-06
			600	500	8e-10	0.076	0.00077	1.91496e-06	12000	4.99223e-06
			600	500	8e-10	0.076	0.00082	2.29367e-06	15000	3.01737e-06
			600	500	8e-10	0.079	0.00067	3.67281e-06	12000	3.08595e-06
			600	500	8e-10	0.079	0.00072	2.68063e-06	15000	3.66887e-06
			600	500	8e-10	0.079	0.00077	2.44355e-06	12000	4.35214e-06
			600	500	8e-10	0.079	0.00082	2.94603e-06	15000	2.99601e-06
			600	500	8e-10	0.082	0.00067	3.94677e-06	12000	3.42005e-06
			600	500	8e-10	0.082	0.00072	3.03348e-06	15000	4.85029e-06
			600	500	8e-10	0.082	0.00077	2.88337e-06	12000	4.41691e-06
			600	500	8e-10	0.082	0.00082	3.481e-06	15000	3.76268e-06
			600	500	9.5e-10	0.07	0.00067	3.09275e-06	12000	4.19652e-06
			600	500	9.5e-10	0.07	0.00072	1.65719e-06	15000	2.31937e-06
			600	500	9.5e-10	0.07	0.00077	9.385e-07	12000	5.71572e-06
			600	500	9.5e-10	0.07	0.00082	9.21006e-07	15000	2.81114e-06
			600	500	9.5e-10	0.073	0.00067	3.03933e-06	12000	2.49199e-06
			600	500	9.5e-10	0.073	0.00072	1.76227e-06	15000	1.16589e-06
			600	500	9.5e-10	0.073	0.00077	1.21482e-06	12000	3.85228e-06
			600	500	9.5e-10	0.073	0.00082	1.38133e-06	15000	1.39115e-06
			600	500	9.5e-10	0.076	0.00067	3.26134e-06	12000	1.57543e-06
			600	500	9.5e-10	0.076	0.00072	2.1201e-06	15000	8.24957e-07
			600	500	9.5e-10	0.076	0.00077	1.7201e-06	12000	2.69842e-06
			600	500	9.5e-10	0.076	0.00082	2.04581e-06	15000	7.05237e-07
			600	500	9.5e-10	0.079	0.00067	3.56227e-06	12000	1.44057e-06
			600	500	9.5e-10	0.079	0.00072	2.53213e-06	15000	1.29133e-06
			600	500	9.5e-10	0.079	0.00077	2.2536e-06	12000	2.24541e-06
			600	500	9.5e-10	0.079	0.00082	2.71116e-06	15000	7.42325e-07
			600	500	9.5e-10	0.082	0.00067	3.84661e-06	12000	4.18625e-06
			600	500	9.5e-10	0.082	0.00072	2.90292e-06	15000	2.62521e-06
			600	500	9.5e-10	0.082	0.00077	2.71948e-06	12000	5.58991e-06
			600	500	9.5e-10	0.082	0.00082	3.28081e-06	15000	2.79893e-06
			600	500	1.1e-09	0.07	0.00067	3.20771e-06	12000	2.64696e-06
			600	500	1.1e-09	0.07	0.00072	1.72191e-06	15000	1.69592e-06
			600	500	1.1e-09	0.07	0.00077	9.49431e-07	12000	3.85865e-06
			600	500	1.1e-09	0.07	0.00082	8.74562e-07	15000	1.56204e-06
			600	500	1.1e-09	0.073	0.00067	3.02462e-06	12000	1.90526e-06
			600	500	1.1e-09	0.073	0.00072	1.70143e-06	15000	1.59507e-06
			600	500	1.1e-09	0.073	0.00077	1.10433e-06	12000	2.85092e-06
			600	500	1.1e-09	0.073	0.00082	1.21764e-06	15000	1.07683e-06
			600	500	1.1e-09	0.076	0.00067	3.18593e-06	12000	1.95482e-06
			600	500	1.1e-09	0.076	0.00072	2.00364e-06	15000	2.31801e-06
			600	500	1.1e-09	0.076	0.00077	1.55926e-06	12000	2.56137e-06
			600	500	1.1e-09	0.076	0.00082	1.83717e-06	15000	1.33263e-06
			600	500	1.1e-09	0.079	0.00067	3.46853e-06	12000	4.38351e-06
			600	500	1.1e-09	0.079	0.00072	2.4034e-06	15000	3.07358e-06
			600	500	1.1e-09	0.079	0.00077	2.08678e-06	12000	5.75745e-06
			600	500	1.1e-09	0.079	0.00082	2.50311e-06	15000	3.07076e-06
			600	500	1.1e-09	0.082	0.00067	3.7569e-06	12000	2.95935e-06
			600	500	1.1e-09	0.082	0.00072	2.78465e-06	15000	2.31102e-06
			600	500	1.1e-09	0.082	0.00077	2.56998e-06	12000	4.13939e-06
			600	500	1.1e-09	0.082	0.00082	3.09732e-06	15000	1.99172e-06
			600	900	8e-10	0.07	0.00067	2.91954e-06	12000	2.33939e-06
			600	900	8e-10	0.07	0.00072	1.56276e-06	15000	2.38981e-06
			600	900	8e-10	0.07	0.00077	9.28771e-07	12000	3.26005e-06
			600	900	8e-10	0.07	0.00082	1.00197e-06	15000	1.6803e-06
			600	900	8e-10	0.073	0.00067	3.00149e-06	12000	2.51727e-06
			600	900	8e-10	0.073	0.00072	1.80184e-06	15000	3.30597e-06
			600	900	8e-10	0.073	0.00077	1.33816e-06	12000	3.11971e-06
			600	900	8e-10	0.073	0.00082	1.59494e-06	15000	2.12639e-06
			600	900	8e-10	0.076	0.00067	3.28762e-06	12000	4.6008e-06
			600	900	8e-10	0.076	0.00072	2.22145e-06	15000	3.47381e-06
			600	900	8e-10	0.076	0.00077	1.90348e-06	12000	6.0286e-06
			600	900	8e-10	0.076	0.00082	2.31836e-06	15000	3.41332e-06
			600	900	8e-10	0.079	0.00067	3.61005e-06	12000	3.25282e-06
			600	900	8e-10	0.079	0.00072	2.6519e-06	15000	2.82931e-06
			600	900	8e-10	0.079	0.00077	2.45279e-06	12000	4.50595e-06
			600	900	8e-10	0.079	0.00082	2.9976e-06	15000	2.46256e-06
			600	900	8e-10	0.082	0.00067	3.8941e-06	12000	2.71331e-06
			600	900	8e-10	0.082	0.00072	3.0189e-06	15000	3.03596e-06
			600	900	8e-10	0.082	0.00077	2.91189e-06	12000	3.73888e-06
			600	900	8e-10	0.082	0.00082	3.55809e-06	15000	2.29331e-06
			600	900	9.5e-10	0.07	0.00067	2.99358e-06	12000	2.97568e-06
			600	900	9.5e-10	0.07	0.00072	1.57905e-06	15000	4.09036e-06
			600	900	9.5e-10	0.07	0.00077	8.83037e-07	12000	3.70949e-06
			600	900	9.5e-10	0.07	0.00082	8.89907e-07	15000	2.89608e-06
			600	900	9.5e-10	0.073	0.00067	2.9497e-06	12000	4.78078e-06
			600	900	9.5e-10	0.073	0.00072	1.69715e-06	15000	3.77941e-06
			600	900	9.5e-10	0.073	0.00077	1.17632e-06	12000	6.31055e-06
			600	900	9.5e-10	0.073	0.00082	1.3717e-06	15000	3.72604e-06
			600	900	9.5e-10	0.076	0.00067	3.18284e-06	12000	3.48175e-06
			600	900	9.5e-10	0.076	0.00072	2.06994e-06	15000	3.21581e-06
			600	900	9.5e-10	0.076	0.00077	1.70113e-06	12000	4.86743e-06
			600	900	9.5e-10	0.076	0.00082	2.06102e-06	15000	2.87387e-06
			600	900	9.5e-10	0.079	0.00067	3.49511e-06	12000	2.99356e-06
			600	900	9.5e-10	0.079	0.00072	2.49746e-06	15000	3.51033e-06
			600	900	9.5e-10	0.079	0.00077	2.25508e-06	12000	4.19836e-06
			600	900	9.5e-10	0.079	0.00082	2.75274e-06	15000	2.81466e-06
			600	900	9.5e-10	0.082	0.00067	3.78988e-06	12000	3.30951e-06
			600	900	9.5e-10	0.082	0.00072	2.8828e-06	15000	4.6601e-06
			600	900	9.5e-10	0.082	0.00077	2.74057e-06	12000	4.23567e-06
			600	900	9.5e-10	0.082	0.00082	3.34814e-06	15000	3.53941e-06
			600	900	1.1e-09	0.07	0.00067	3.10592e-06	12000	4.30133e-06
			600	900	1.1e-09	0.07	0.00072	1.64035e-06	15000	2.32209e-06
			600	900	1.1e-09	0.07	0.00077	8.89604e-07	12000	5.86297e-06
			600	900	1.1e-09	0.07	0.00082	8.38003e-07	15000	2.91865e-06
			600	900	1.1e-09	0.073	0.00067	2.93175e-06	12000	2.53817e-06
			600	900	1.1e-09	0.073	0.00072	1.63202e-06	15000	1.09391e-06
			600	900	1.1e-09	0.073	0.00077	1.06038e-06	12000	3.95741e-06
			600	900	1.1e-09	0.073	0.00082	1.20127e-06	15000	1.44203e-06
			600	900	1.1e-09	0.076	0.00067	3.10368e-06	12000	1.55993e-06
			600	900	1.1e-09	0.076	0.00072	1.94858e-06	15000	6.73666e-07
			600	900	1.1e-09	0.076	0.00077	1.534e-06	12000	2.75774e-06
			600	900	1.1e-09	0.076	0.00082	1.84448e-06	15000	6.9461e-07
			600	900	1.1e-09	0.079	0.00067	3.39754e-06	12000	1.3603e-06
			600	900	1.1e-09	0.079	0.00072	2.3636e-06	15000	1.05602e-06
			600	900	1.1e-09	0.079	0.00077	2.08156e-06	12000	2.25473e-06
			600	900	1.1e-09	0.079	0.00082	2.53618e-06	15000	6.65196e-07
			600	900	1.1e-09	0.082	0.00067	3.69655e-06	12000	4.16573e-06
			600	900	1.1e-09	0.082	0.00072	2.75961e-06	15000	2.51275e-06
			600	900	1.1e-09	0.082	0.00077	2.58446e-06	12000	5.60419e-06
			600	900	1.1e-09	0.082	0.00082	3.15611e-06	15000	2.76938e-06
			600	1300	8e-10	0.07	0.00067	2.83358e-06	12000	2.58093e-06
			600	1300	8e-10	0.07	0.00072	1.49783e-06	15000	1.52209e-06
			600	1300	8e-10	0.07	0.00077	8.86441e-07	12000	3.83471e-06
			600	1300	8e-10	0.07	0.00082	9.83884e-07	15000	1.47954e-06
			600	1300	8e-10	0.073	0.00067	2.92548e-06	12000	1.79128e-06
			600	1300	8e-10	0.073	0.00072	1.75014e-06	15000	1.35574e-06
			600	1300	8e-10	0.073	0.00077	1.31285e-06	12000	2.7849e-06
			600	1300	8e-10	0.073	0.00082	1.59822e-06	15000	9.36608e-07
			600	1300	8e-10	0.076	0.00067	3.22257e-06	12000	1.79045e-06
			600	1300	8e-10	0.076	0.00072	2.18443e-06	15000	2.00887e-06
			600	1300	8e-10	0.076	0.00077	1.89714e-06	12000	2.44831e-06
			600	1300	8e-10	0.076	0.00082	2.34556e-06	15000	1.12982e-06
			600	1300	8e-10	0.079	0.00067	3.55587e-06	12000	4.32363e-06
			600	1300	8e-10	0.079	0.00072	2.62955e-06	15000	2.93802e-06
			600	1300	8e-10	0.079	0.00077	2.46572e-06	12000	5.70562e-06
			600	1300	8e-10	0.079	0.00082	3.04953e-06	15000	2.9795e-06
			600	1300	8e-10	0.082	0.00067	3.84962e-06	12000	2.86587e-06
			600	1300	8e-10	0.082	0.00072	3.00996e-06	15000	2.1275e-06
			600	1300	8e-10	0.082	0.00077	2.9428e-06	12000	4.05358e-06
			600	1300	8e-10	0.082	0.00082	3.63366e-06	15000	1.85326e-06
			600	1300	9.5e-10	0.07	0.00067	2.90448e-06	12000	2.21057e-06
			600	1300	9.5e-10	0.07	0.00072	1.51006e-06	15000	2.15487e-06
			600	1300	9.5e-10	0.07	0.00077	8.35607e-07	12000	3.13573e-06
			600	1300	9.5e-10	0.07	0.00082	8.65551e-07	15000	1.49015e-06
			600	1300	9.5e-10	0.073	0.00067	2.8699e-06	12000	2.35137e-06
			600	1300	9.5e-10	0.073	0.00072	1.64054e-06	15000	3.0159e-06
			600	1300	9.5e-10	0.073	0.00077	1.14483e-06	12000	2.95059e-06
			600	1300	9.5e-10	0.073	0.00082	1.36734e-06	15000	1.87992e-06
			600	1300	9.5e-10	0.076	0.00067	3.11364e-06	12000	4.53794e-06
			600	1300	9.5e-10	0.076	0.00072	2.02747e-06	15000	3.35272e-06
			600	1300	9.5e-10	0.076	0.00077	1.68783e-06	12000	5.95063e-06
			600	1300	9.5e-10	0.076	0.00082	2.07954e-06	15000	3.30644e-06
			600	1300	9.5e-10	0.079	0.00067	3.43676e-06	12000	3.16609e-06
			600	1300	9.5e-10	0.079	0.00072	2.46955e-06	15000	2.67223e-06
			600	1300	9.5e-10	0.079	0.00077	2.26079e-06	12000	4.3981e-06
			600	1300	9.5e-10	0.079	0.00082	2.79549e-06	15000	2.3158e-06
			600	1300	9.5e-10	0.082	0.00067	3.74157e-06	12000	2.60149e-06
			600	1300	9.5e-10	0.082	0.00072	2.86865e-06	15000	2.84008e-06
			600	1300	9.5e-10	0.082	0.00077	2.76455e-06	12000	3.59593e-06
			600	1300	9.5e-10	0.082	0.00082	3.41466e-06	15000	2.10261e-06
			600	1300	1.1e-09	0.07	0.00067	3.01434e-06	12000	2.83766e-06
			600	1300	1.1e-09	0.07	0.00072	1.56807e-06	15000	3.85271e-06
			600	1300	1.1e-09	0.07	0.00077	8.38044e-07	12000	3.53394e-06
			600	1300	1.1e-09	0.07	0.00082	8.08579e-07	15000	2.65716e-06
			600	1300	1.1e-09	0.073	0.00067	2.8488e-06	12000	4.72705e-06
			600	1300	1.1e-09	0.073	0.00072	1.57137e-06	15000	3.68275e-06
			600	1300	1.1e-09	0.073	0.00077	1.02381e-06	12000	6.22765e-06
			600	1300	1.1e-09	0.073	0.00082	1.19064e-06	15000	3.62696e-06
			600	1300	1.1e-09	0.076	0.00067	3.03097e-06	12000	3.41136e-06
			600	1300	1.1e-09	0.076	0.00072	1.90151e-06	15000	3.09275e-06
			600	1300	1.1e-09	0.076	0.00077	1.51487e-06	12000	4.75851e-06
			600	1300	1.1e-09	0.076	0.00082	1.85576e-06	15000	2.74268e-06
			600	1300	1.1e-09	0.079	0.00067	3.33556e-06	12000	2.90573e-06
			600	1300	1.1e-09	0.079	0.00072	2.33091e-06	15000	3.35877e-06
			600	1300	1.1e-09	0.079	0.00077	2.0811e-06	12000	4.05753e-06
			600	1300	1.1e-09	0.079	0.00082	2.57112e-06	15000	2.64779e-06
			600	1300	1.1e-09	0.082	0.00067	3.64477e-06	12000	3.20355e-06
			600	1300	1.1e-09	0.082	0.00072	2.74079e-06	15000	4.47777e-06
			600	1300	1.1e-09	0.082	0.00077	2.60237e-06	12000	4.07529e-06
			600	1300	1.1e-09	0.082	0.00082	3.2148e-06	15000	3.33326e-06
			600	1700	8e-10	0.07	0.00067	2.75598e-06	12000	3.81452e-06
			600	1700	8e-10	0.07	0.00072	1.44025e-06	15000	2.32559e-06
			600	1700	8e-10	0.07	0.00077	8.50312e-07	12000	5.01929e-06
			600	1700	8e-10	0.07	0.00082	9.70659e-07	15000	2.66566e-06
			600	1700	8e-10	0.073	0.00067	2.85743e-06	12000	2.23292e-06
			600	1700	8e-10	0.073	0.00072	1.70509e-06	15000	1.27763e-06
			600	1700	8e-10	0.073	0.00077	1.29263e-06	12000	3.21961e-06
			600	1700	8e-10	0.073	0.00082	1.60475e-06	15000	1.33288e-06
			600	1700	8e-10	0.076	0.00067	3.16497e-06	12000	1.44741e-06
			600	1700	8e-10	0.076	0.00072	2.15312e-06	15000	1.04853e-06
			600	1700	8e-10	0.076	0.00077	1.89449e-06	12000	2.13104e-06
			600	1700	8e-10	0.076	0.00082	2.3741e-06	15000	7.41667e-07
			600	1700	8e-10	0.079	0.00067	3.50856e-06	12000	1.452e-06
			600	1700	8e-10	0.079	0.00072	2.61199e-06	15000	1.63328e-06
			600	1700	8e-10	0.079	0.00077	2.48095e-06	12000	1.74192e-06
			600	1700	8e-10	0.079	0.00082	3.10079e-06	15000	8.81089e-07
			600	1700	8e-10	0.082	0.00067	3.8115e-06	12000	3.9425e-06
			600	1700	8e-10	0.082	0.00072	3.00503e-06	15000	2.74106e-06
			600	1700	8e-10	0.082	0.00077	2.97478e-06	12000	4.98849e-06
			600	1700	8e-10	0.082	0.00082	3.7066e-06	15000	2.79777e-06
			600	1700	9.5e-10	0.07	0.00067	2.82392e-06	12000	2.51996e-06
			600	1700	9.5e-10	0.07	0.00072	1.44866e-06	15000	1.90396e-06
			600	1700	9.5e-10	0.07	0.00077	7.94698e-07	12000	3.31252e-06
			600	1700	9.5e-10	0.07	0.00082	8.46486e-07	15000	1.6468e-06
			600	1700	9.5e-10	0.073	0.00067	2.79824e-06	12000	1.9036e-06
			600	1700	9.5e-10	0.073	0.00072	1.59089e-06	15000	1.90126e-06
			600	1700	9.5e-10	0.073	0.00077	1.11887e-06	12000	2.3579e-06
			600	1700	9.5e-10	0.073	0.00082	1.36687e-06	15000	1.2553e-06
			600	1700	9.5e-10	0.076	0.00067	3.05207e-06	12000	2.08759e-06
			600	1700	9.5e-10	0.076	0.00072	1.99105e-06	15000	2.72864e-06
			600	1700	9.5e-10	0.076	0.00077	1.67878e-06	12000	2.11056e-06
			600	1700	9.5e-10	0.076	0.00082	2.10015e-06	15000	1.61288e-06
			600	1700	9.5e-10	0.079	0.00067	3.38549e-06	12000	4.18842e-06
			600	1700	9.5e-10	0.079	0.00072	2.44681e-06	15000	3.20916e-06
			600	1700	9.5e-10	0.079	0.00077	2.26936e-06	12000	5.17462e-06
			600	1700	9.5e-10	0.079	0.00082	2.83837e-06	15000	3.13472e-06
			600	1700	9.5e-10	0.082	0.00067	3.69981e-06	12000	2.87513e-06
			600	1700	9.5e-10	0.082	0.00072	2.85882e-06	15000	2.52559e-06
			600	1700	9.5e-10	0.082	0.00077	2.79011e-06	12000	3.59832e-06
			600	1700	9.5e-10	0.082	0.00082	3.47938e-06	15000	2.13797e-06
			600	1700	1.1e-09	0.07	0.00067	2.93133e-06	12000	2.37509e-06
			600	1700	1.1e-09	0.07	0.00072	1.50357e-06	15000	2.68885e-06
			600	1700	1.1e-09	0.07	0.00077	7.93254e-07	12000	2.7519e-06
			600	1700	1.1e-09	0.07	0.00082	7.84781e-07	15000	1.91689e-06
			600	1700	1.1e-09	0.073	0.00067	2.77415e-06	12000	2.68252e-06
			600	1700	1.1e-09	0.073	0.00072	1.51792e-06	15000	3.69518e-06
			600	1700	1.1e-09	0.073	0.00077	9.93128e-07	12000	2.61452e-06
			600	1700	1.1e-09	0.073	0.00082	1.18438e-06	15000	2.46174e-06
			600	1700	1.1e-09	0.076	0.00067	2.96605e-06	12000	4.41463e-06
			600	1700	1.1e-09	0.076	0.00072	1.86082e-06	15000	3.59444e-06
			600	1700	1.1e-09	0.076	0.00077	1.50042e-06	12000	5.41733e-06
			600	1700	1.1e-09	0.076	0.00082	1.86973e-06	15000	3.49536e-06
			600	1700	1.1e-09	0.079	0.00067	3.28085e-06	12000	3.17286e-06
			600	1700	1.1e-09	0.079	0.00072	2.30368e-06	15000	3.01756e-06
			600	1700	1.1e-09	0.079	0.00077	2.08397e-06	12000	3.91798e-06
			600	1700	1.1e-09	0.079	0.00082	2.60683e-06	15000	2.62167e-06
			600	1700	1.1e-09	0.082	0.00067	3.59978e-06	12000	2.74883e-06
			600	1700	1.1e-09	0.082	0.00072	2.72663e-06	15000	3.29672e-06
			600	1700	1.1e-09	0.082	0.00077	2.62228e-06	12000	3.15246e-06
			600	1700	1.1e-09	0.082	0.00082	3.27231e-06	15000	2.53762e-06
			600	2100	8e-10	0.07	0.00067	2.68553e-06	12000	3.13674e-06
			600	2100	8e-10	0.07	0.00072	1.38886e-06	15000	4.42869e-06
			600	2100	8e-10	0.07	0.00077	8.19252e-07	12000	3.10147e-06
			600	2100	8e-10	0.07	0.00082	9.61258e-07	15000	3.23421e-06
			600	2100	8e-10	0.073	0.00067	2.79604e-06	12000	4.58864e-06
			600	2100	8e-10	0.073	0.00072	1.66546e-06	15000	3.87693e-06
			600	2100	8e-10	0.073	0.00077	1.27643e-06	12000	5.64637e-06
			600	2100	8e-10	0.073	0.00082	1.61365e-06	15000	3.80312e-06
			600	2100	8e-10	0.076	0.00067	3.11351e-06	12000	3.39238e-06
			600	2100	8e-10	0.076	0.00072	2.12638e-06	15000	3.37206e-06
			600	2100	8e-10	0.076	0.00077	1.8946e-06	12000	4.20436e-06
			600	2100	8e-10	0.076	0.00082	2.40326e-06	15000	3.02225e-06
			600	2100	8e-10	0.079	0.00067	3.4668e-06	12000	3.01648e-06
			600	2100	8e-10	0.079	0.00072	2.59813e-06	15000	3.72965e-06
			600	2100	8e-10	0.079	0.00077	2.49762e-06	12000	3.49685e-06
			600	2100	8e-10	0.079	0.00082	3.1508e-06	15000	3.04234e-06
			600	2100	8e-10	0.082	0.00067	3.7785e-06	12000	3.4551e-06
			600	2100	8e-10	0.082	0.00072	3.00299e-06	15000	4.94693e-06
			600	2100	8e-10	0.082	0.00077	3.00699e-06	12000	3.51099e-06
			600	2100	8e-10	0.082	0.00082	3.77657e-06	15000	3.8551e-06
			600	2100	9.5e-10	0.07	0.00067	2.75064e-06	12000	3.86377e-06
			600	2100	9.5e-10	0.07	0.00072	1.39364e-06	15000	2.26565e-06
			600	2100	9.5e-10	0.07	0.00077	7.59165e-07	12000	5.13964e-06
			600	2100	9.5e-10	0.07	0.00082	8.31662e-07	15000	2.72688e-06
			600	2100	9.5e-10	0.073	0.00067	2.73347e-06	12000	2.21583e-06
			600	2100	9.5e-10	0.073	0.00072	1.54698e-06	15000	1.13472e-06
			600	2100	9.5e-10	0.073	0.00077	1.09735e-06	12000	3.29258e-06
			600	2100	9.5e-10	0.073	0.00082	1.3693e-06	15000	1.32851e-06
			600	2100	9.5e-10	0.076	0.00067	2.99689e-06	12000	1.36024e-06
			600	2100	9.5e-10	0.076	0.00072	1.95958e-06	15000	8.17323e-07
			600	2100	9.5e-10	0.076	0.00077	1.67296e-06	12000	2.15306e-06
			600	2100	9.5e-10	0.076	0.00082	2.12202e-06	15000	6.6597e-07
			600	2100	9.5e-10	0.079	0.00067	3.34001e-06	12000	1.29091e-06
			600	2100	9.5e-10	0.079	0.00072	2.42811e-06	15000	1.30833e-06
			600	2100	9.5e-10	0.079	0.00077	2.27989e-06	12000	1.70944e-06
			600	2100	9.5e-10	0.079	0.00082	2.88069e-06	15000	7.2818e-07
			600	2100	9.5e-10	0.082	0.00067	3.66337e-06	12000	3.88441e-06
			600	2100	9.5e-10	0.082	0.00072	2.85221e-06	15000	2.58734e-06
			600	2100	9.5e-10	0.082	0.00077	2.81635e-06	12000	4.98129e-06
			600	2100	9.5e-10	0.082	0.00082	3.54177e-06	15000	2.72698e-06
			600	2100	1.1e-09	0.07	0.00067	2.85573e-06	12000	2.4109e-06
			600	2100	1.1e-09	0.07	0.00072	1.44562e-06	15000	1.68322e-06
			600	2100	1.1e-09	0.07	0.00077	7.54071e-07	12000	3.26391e-06
			600	2100	1.1e-09	0.07	0.00082	7.65542e-07	15000	1.51533e-06
			600	2100	1.1e-09	0.073	0.00067	2.70659e-06	12000	1.74054e-06
			600	2100	1.1e-09	0.073	0.00072	1.47045e-06	15000	1.6088e-06
			600	2100	1.1e-09	0.073	0.00077	9.67206e-07	12000	2.2647e-06
			600	2100	1.1e-09	0.073	0.00082	1.18149e-06	15000	1.0575e-06
			600	2100	1.1e-09	0.076	0.00067	2.90773e-06	12000	1.86749e-06
			600	2100	1.1e-09	0.076	0.00072	1.82536e-06	15000	2.35955e-06
			600	2100	1.1e-09	0.076	0.00077	1.48963e-06	12000	1.97176e-06
			600	2100	1.1e-09	0.076	0.00082	1.88551e-06	15000	1.34299e-06
			600	2100	1.1e-09	0.079	0.00067	3.23213e-06	12000	4.10529e-06
			600	2100	1.1e-09	0.079	0.00072	2.28081e-06	15000	3.04888e-06
			600	2100	1.1e-09	0.079	0.00077	2.0892e-06	12000	5.11076e-06
			600	2100	1.1e-09	0.079	0.00082	2.6426e-06	15000	3.01185e-06
			600	2100	1.1e-09	0.082	0.00067	3.56027e-06	12000	2.75476e-06
			600	2100	1.1e-09	0.082	0.00072	2.71598e-06	15000	2.31388e-06
			600	2100	1.1e-09	0.082	0.00077	2.64331e-06	12000	3.49972e-06
			600	2100	1.1e-09	0.082	0.00082	3.32811e-06	15000	1.96177e-06
			900	500	8e-10	0.07	0.00067	3.23418e-06	12000	2.21528e-06
			900	500	8e-10	0.07	0.00072	1.86863e-06	15000	2.42177e-06
			900	500	8e-10	0.07	0.00077	1.2096e-06	12000	2.61593e-06
			900	500	8e-10	0.07	0.00082	1.23675e-06	15000	1.68204e-06
			900	500	8e-10	0.073	0.00067	3.276e-06	12000	2.48105e-06
			900	500	8e-10	0.073	0.00072	2.04356e-06	15000	3.36861e-06
			900	500	8e-10	0.073	0.00077	1.52596e-06	12000	2.44051e-06
			900	500	8e-10	0.073	0.00082	1.70261e-06	15000	2.16276e-06
			900	500	8e-10	0.076	0.00067	3.51519e-06	12000	4.33804e-06
			900	500	8e-10	0.076	0.00072	2.39394e-06	15000	3.45928e-06
			900	500	8e-10	0.076	0.00077	1.995e-06	12000	5.33659e-06
			900	500	8e-10	0.076	0.00082	2.29751e-06	15000	3.36664e-06
			900	500	8e-10	0.079	0.00067	3.79866e-06	12000	3.07e-06
			900	500	8e-10	0.079	0.00072	2.76694e-06	15000	2.84434e-06
			900	500	8e-10	0.079	0.00077	2.46403e-06	12000	3.80914e-06
			900	500	8e-10	0.079	0.00082	2.86851e-06	15000	2.44854e-06
			900	500	8e-10	0.082	0.00067	4.05596e-06	12000	2.61818e-06
			900	500	8e-10	0.082	0.00072	3.09326e-06	15000	3.08234e-06
			900	500	8e-10	0.082	0.00077	2.86445e-06	12000	3.01383e-06
			900	500	8e-10	0.082	0.00082	3.34757e-06	15000	2.31533e-06
			900	500	9.5e-10	0.07	0.00067	3.31716e-06	12000	2.97684e-06
			900	500	9.5e-10	0.07	0.00072	1.90106e-06	15000	4.16994e-06
			900	500	9.5e-10	0.07	0.00077	1.18866e-06	12000	2.9317e-06
			900	500	9.5e-10	0.07	0.00082	1.15961e-06	15000	2.95773e-06
			900	500	9.5e-10	0.073	0.00067	3.24084e-06	12000	4.52694e-06
			900	500	9.5e-10	0.073	0.00072	1.96331e-06	15000	3.77229e-06
			900	500	9.5e-10	0.073	0.00077	1.39787e-06	12000	5.56783e-06
			900	500	9.5e-10	0.073	0.00082	1.52403e-06	15000	3.68987e-06
			900	500	9.5e-10	0.076	0.00067	3.42806e-06	12000	3.31244e-06
			900	500	9.5e-10	0.076	0.00072	2.26746e-06	15000	3.23981e-06
			900	500	9.5e-10	0.076	0.00077	1.82659e-06	12000	4.10392e-06
			900	500	9.5e-10	0.076	0.00082	2.08468e-06	15000	2.87373e-06
			900	500	9.5e-10	0.079	0.00067	3.69844e-06	12000	2.91732e-06
			900	500	9.5e-10	0.079	0.00072	2.63354e-06	15000	3.56751e-06
			900	500	9.5e-10	0.079	0.00077	2.29513e-06	12000	3.37352e-06
			900	500	9.5e-10	0.079	0.00082	2.66194e-06	15000	2.85454e-06
			900	500	9.5e-10	0.082	0.00067	3.96245e-06	12000	3.33581e-06
			900	500	9.5e-10	0.082	0.00072	2.97282e-06	15000	4.75249e-06
			900	500	9.5e-10	0.082	0.00077	2.71519e-06	12000	3.36318e-06
			900	500	9.5e-10	0.082	0.00082	3.16776e-06	15000	3.62372e-06
			900	500	1.1e-09	0.07	0.00067	3.43409e-06	12000	3.95784e-06
			900	500	1.1e-09	0.07	0.00072	1.97283e-06	15000	2.26355e-06
			900	500	1.1e-09	0.07	0.00077	1.21275e-06	12000	5.29264e-06
			900	500	1.1e-09	0.07	0.00082	1.13363e-06	15000	2.83103e-06
			900	500	1.1e-09	0.073	0.00067	3.23586e-06	12000	2.24875e-06
			900	500	1.1e-09	0.073	0.00072	1.91784e-06	15000	1.05719e-06
			900	500	1.1e-09	0.073	0.00077	1.30951e-06	12000	3.40321e-06
			900	500	1.1e-09	0.073	0.00082	1.39045e-06	15000	1.37518e-06
			900	500	1.1e-09	0.076	0.00067	3.36429e-06	12000	1.32859e-06
			900	500	1.1e-09	0.076	0.00072	2.16801e-06	15000	6.59727e-07
			900	500	1.1e-09	0.076	0.00077	1.68919e-06	12000	2.21816e-06
			900	500	1.1e-09	0.076	0.00082	1.90714e-06	15000	6.50111e-07
			900	500	1.1e-09	0.079	0.00067	3.61457e-06	12000	1.1913e-06
			900	500	1.1e-09	0.079	0.00072	2.51919e-06	15000	1.06591e-06
			900	500	1.1e-09	0.079	0.00077	2.14817e-06	12000	1.72577e-06
			900	500	1.1e-09	0.079	0.00082	2.48046e-06	15000	6.4472e-07
			900	500	1.1e-09	0.082	0.00067	3.87958e-06	12000	3.85416e-06
			900	500	1.1e-09	0.082	0.00072	2.86476e-06	15000	2.47038e-06
			900	500	1.1e-09	0.082	0.00077	2.58018e-06	12000	5.0025e-06
			900	500	1.1e-09	0.082	0.00082	3.0042e-06	15000	2.69351e-06
			900	900	8e-10	0.07	0.00067	3.13176e-06	12000	2.33263e-06
			900	900	8e-10	0.07	0.00072	1.78625e-06	15000	1.50418e-06
			900	900	8e-10	0.07	0.00077	1.14866e-06	12000	3.24754e-06
			900	900	8e-10	0.07	0.00082	1.1987e-06	15000	1.42787e-06
			900	900	8e-10	0.073	0.00067	3.17989e-06	12000	1.61145e-06
			900	900	8e-10	0.073	0.00072	1.97041e-06	15000	1.36349e-06
			900	900	8e-10	0.073	0.00077	1.47763e-06	12000	2.208e-06
			900	900	8e-10	0.073	0.00082	1.68112e-06	15000	9.11188e-07
			900	900	8e-10	0.076	0.00067	3.42716e-06	12000	1.68479e-06
			900	900	8e-10	0.076	0.00072	2.3323e-06	15000	2.04356e-06
			900	900	8e-10	0.076	0.00077	1.96231e-06	12000	1.8723e-06
			900	900	8e-10	0.076	0.00082	2.29644e-06	15000	1.13279e-06
			900	900	8e-10	0.079	0.00067	3.7195e-06	12000	4.03766e-06
			900	900	8e-10	0.079	0.00072	2.71811e-06	15000	2.90944e-06
			900	900	8e-10	0.079	0.00077	2.44885e-06	12000	5.06831e-06
			900	900	8e-10	0.079	0.00082	2.89067e-06	15000	2.91642e-06
			900	900	8e-10	0.082	0.00067	3.9855e-06	12000	2.65136e-06
			900	900	8e-10	0.082	0.00072	3.05718e-06	15000	2.12584e-06
			900	900	8e-10	0.082	0.00077	2.86717e-06	12000	3.42532e-06
			900	900	8e-10	0.082	0.00082	3.39402e-06	15000	1.81808e-06
			900	900	9.5e-10	0.07	0.00067	3.21268e-06	12000	2.07395e-06
			900	900	9.5e-10	0.07	0.00072	1.81582e-06	15000	2.18154e-06
			900	900	9.5e-10	0.07	0.00077	1.12391e-06	12000	2.50704e-06
			900	900	9.5e-10	0.07	0.00082	1.11673e-06	15000	1.4854e-06
			900	900	9.5e-10	0.073	0.00067	3.14198e-06	12000	2.29964e-06
			900	900	9.5e-10	0.073	0.00072	1.8864e-06	15000	3.07248e-06
			900	900	9.5e-10	0.073	0.00077	1.34461e-06	12000	2.29738e-06
			900	900	9.5e-10	0.073	0.00082	1.49621e-06	15000	1.90834e-06
			900	900	9.5e-10	0.076	0.00067	3.33667e-06	12000	4.26967e-06
			900	900	9.5e-10	0.076	0.00072	2.20122e-06	15000	3.33506e-06
			900	900	9.5e-10	0.076	0.00077	1.78779e-06	12000	5.27081e-06
			900	900	9.5e-10	0.076	0.00082	2.07581e-06	15000	3.25582e-06
			900	900	9.5e-10	0.079	0.00067	3.61563e-06	12000	2.97593e-06
			900	900	9.5e-10	0.079	0.00072	2.5796e-06	15000	2.68355e-06
			900	900	9.5e-10	0.079	0.00077	2.27308e-06	12000	3.71713e-06
			900	900	9.5e-10	0.079	0.00082	2.67514e-06	15000	2.29671e-06
			900	900	9.5e-10	0.082	0.00067	3.88832e-06	12000	2.4969e-06
			900	900	9.5e-10	0.082	0.00072	2.93154e-06	15000	2.88211e-06
			900	900	9.5e-10	0.082	0.00077	2.71076e-06	12000	2.89436e-06
			900	900	9.5e-10	0.082	0.00082	3.20464e-06	15000	2.11823e-06
			900	900	1.1e-09	0.07	0.00067	3.32802e-06	12000	2.82688e-06
			900	900	1.1e-09	0.07	0.00072	1.88532e-06	15000	3.92724e-06
			900	900	1.1e-09	0.07	0.00077	1.14502e-06	12000	2.78341e-06
			900	900	1.1e-09	0.07	0.00082	1.0869e-06	15000	2.71089e-06
			900	900	1.1e-09	0.073	0.00067	3.13478e-06	12000	4.46959e-06
			900	900	1.1e-09	0.073	0.00072	1.83788e-06	15000	3.67322e-06
			900	900	1.1e-09	0.073	0.00077	1.25227e-06	12000	5.49948e-06
			900	900	1.1e-09	0.073	0.00082	1.35755e-06	15000	3.58726e-06
			900	900	1.1e-09	0.076	0.00067	3.27015e-06	12000	3.23698e-06
			900	900	1.1e-09	0.076	0.00072	2.09802e-06	15000	3.11389e-06
			900	900	1.1e-09	0.076	0.00077	1.64546e-06	12000	4.01455e-06
			900	900	1.1e-09	0.076	0.00082	1.89193e-06	15000	2.73796e-06
			900	900	1.1e-09	0.079	0.00067	3.5287e-06	12000	2.82278e-06
			900	900	1.1e-09	0.079	0.00072	2.46094e-06	15000	3.4125e-06
			900	900	1.1e-09	0.079	0.00077	2.12039e-06	12000	3.26296e-06
			900	900	1.1e-09	0.079	0.00082	2.48619e-06	15000	2.68189e-06
			900	900	1.1e-09	0.082	0.00067	3.80227e-06	12000	3.22121e-06
			900	900	1.1e-09	0.082	0.00072	2.81901e-06	15000	4.56612e-06
			900	900	1.1e-09	0.082	0.00077	2.56962e-06	12000	3.22924e-06
			900	900	1.1e-09	0.082	0.00082	3.03294e-06	15000	3.41025e-06
			900	1300	8e-10	0.07	0.00067	3.04e-06	12000	3.56204e-06
			900	1300	8e-10	0.07	0.00072	1.71374e-06	15000	2.28194e-06
			900	1300	8e-10	0.07	0.00077	1.09672e-06	12000	4.58394e-06
			900	1300	8e-10	0.07	0.00082	1.16863e-06	15000	2.59328e-06
			900	1300	8e-10	0.073	0.00067	3.09458e-06	12000	2.03646e-06
			900	1300	8e-10	0.073	0.00072	1.90702e-06	15000	1.25598e-06
			900	1300	8e-10	0.073	0.00077	1.43786e-06	12000	2.81814e-06
			900	1300	8e-10	0.073	0.00082	1.66675e-06	15000	1.28206e-06
			900	1300	8e-10	0.076	0.00067	3.34983e-06	12000	1.31106e-06
			900	1300	8e-10	0.076	0.00072	2.28002e-06	15000	1.0499e-06
			900	1300	8e-10	0.076	0.00077	1.93734e-06	12000	1.76646e-06
			900	1300	8e-10	0.076	0.00082	2.30118e-06	15000	7.14015e-07
			900	1300	8e-10	0.079	0.00067	3.65092e-06	12000	1.38014e-06
			900	1300	8e-10	0.079	0.00072	2.67813e-06	15000	1.65866e-06
			900	1300	8e-10	0.079	0.00077	2.44046e-06	12000	1.41576e-06
			900	1300	8e-10	0.079	0.00082	2.9171e-06	15000	8.78303e-07
			900	1300	8e-10	0.082	0.00067	3.92551e-06	12000	3.72068e-06
			900	1300	8e-10	0.082	0.00072	3.0296e-06	15000	2.71168e-06
			900	1300	8e-10	0.082	0.00077	2.87589e-06	12000	4.54727e-06
			900	1300	8e-10	0.082	0.00082	3.44327e-06	15000	2.73758e-06
			900	1300	9.5e-10	0.07	0.00067	3.11888e-06	12000	2.36235e-06
			900	1300	9.5e-10	0.07	0.00072	1.74052e-06	15000	1.89897e-06
			900	1300	9.5e-10	0.07	0.00077	1.06834e-06	12000	2.91e-06
			900	1300	9.5e-10	0.07	0.00082	1.08206e-06	15000	1.6115e-06
			900	1300	9.5e-10	0.073	0.00067	3.05396e-06	12000	1.81537e-06
			900	1300	9.5e-10	0.073	0.00072	1.81937e-06	15000	1.92192e-06
			900	1300	9.5e-10	0.073	0.00077	1.30014e-06	12000	1.99706e-06
			900	1300	9.5e-10	0.073	0.00082	1.47593e-06	15000	1.24697e-06
			900	1300	9.5e-10	0.076	0.00067	3.25607e-06	12000	2.07434e-06
			900	1300	9.5e-10	0.076	0.00072	2.14457e-06	15000	2.77616e-06
			900	1300	9.5e-10	0.076	0.00077	1.75715e-06	12000	1.7956e-06
			900	1300	9.5e-10	0.076	0.00082	2.07331e-06	15000	1.63367e-06
			900	1300	9.5e-10	0.079	0.00067	3.54349e-06	12000	3.98989e-06
			900	1300	9.5e-10	0.079	0.00072	2.53474e-06	15000	3.19129e-06
			900	1300	9.5e-10	0.079	0.00077	2.25825e-06	12000	4.72485e-06
			900	1300	9.5e-10	0.079	0.00082	2.69325e-06	15000	3.08687e-06
			900	1300	9.5e-10	0.082	0.00067	3.82478e-06	12000	2.74778e-06
			900	1300	9.5e-10	0.082	0.00072	2.89899e-06	15000	2.53421e-06
			900	1300	9.5e-10	0.082	0.00077	2.71269e-06	12000	3.19023e-06
			900	1300	9.5e-10	0.082	0.00082	3.24492e-06	15000	2.11845e-06
			900	1300	1.1e-09	0.07	0.00067	3.23259e-06	12000	2.32514e-06
			900	1300	1.1e-09	0.07	0.00072	1.80779e-06	15000	2.72543e-06
			900	1300	1.1e-09	0.07	0.00077	1.08652e-06	12000	2.38957e-06
			900	1300	1.1e-09	0.07	0.00082	1.04855e-06	15000	1.92828e-06
			900	1300	1.1e-09	0.073	0.00067	3.04458e-06	12000	2.71679e-06
			900	1300	1.1e-09	0.073	0.00072	1.76794e-06	15000	3.76123e-06
			900	1300	1.1e-09	0.073	0.00077	1.20403e-06	12000	2.31275e-06
			900	1300	1.1e-09	0.073	0.00082	1.33253e-06	15000	2.5068e-06
			900	1300	1.1e-09	0.076	0.00067	3.18688e-06	12000	4.23199e-06
			900	1300	1.1e-09	0.076	0.00072	2.03776e-06	15000	3.5852e-06
			900	1300	1.1e-09	0.076	0.00077	1.61014e-06	12000	4.95423e-06
			900	1300	1.1e-09	0.076	0.00082	1.88354e-06	15000	3.4587e-06
			900	1300	1.1e-09	0.079	0.00067	3.45355e-06	12000	3.06688e-06
			900	1300	1.1e-09	0.079	0.00072	2.41204e-06	15000	3.03657e-06
			900	1300	1.1e-09	0.079	0.00077	2.10019e-06	12000	3.49794e-06
			900	1300	1.1e-09	0.079	0.00082	2.4974e-06	15000	2.61665e-06
			900	1300	1.1e-09	0.082	0.00067	3.73566e-06	12000	2.72662e-06
			900	1300	1.1e-09	0.082	0.00072	2.78215e-06	15000	3.34555e-06
			900	1300	1.1e-09	0.082	0.00077	2.5658e-06	12000	2.78561e-06
			900	1300	1.1e-09	0.082	0.00082	3.06566e-06	15000	2.56741e-06
			900	1700	8e-10	0.07	0.00067	2.95725e-06	12000	3.20615e-06
			900	1700	8e-10	0.07	0.00072	1.64946e-06	15000	4.50917e-06
			900	1700	8e-10	0.07	0.00077	1.05204e-06	12000	2.80759e-06
			900	1700	8e-10	0.07	0.00082	1.14479e-06	15000	3.30214e-06
			900	1700	8e-10	0.073	0.00067	3.01821e-06	12000	4.41601e-06
			900	1700	8e-10	0.073	0.00072	1.85151e-06	15000	3.87381e-06
			900	1700	8e-10	0.073	0.00077	1.40478e-06	12000	5.1657e-06
			900	1700	8e-10	0.073	0.00082	1.65766e-06	15000	3.77574e-06
			900	1700	8e-10	0.076	0.00067	3.28122e-06	12000	3.30047e-06
			900	1700	8e-10	0.076	0.00072	2.23514e-06	15000	3.39851e-06
			900	1700	8e-10	0.076	0.00077	1.91818e-06	12000	3.76779e-06
			900	1700	8e-10	0.076	0.00082	2.30982e-06	15000	3.02952e-06
			900	1700	8e-10	0.079	0.00067	3.59078e-06	12000	3.01315e-06
			900	1700	8e-10	0.079	0.00072	2.64498e-06	15000	3.78748e-06
			900	1700	8e-10	0.079	0.00077	2.43686e-06	12000	3.12133e-06
			900	1700	8e-10	0.079	0.00082	2.9458e-06	15000	3.08793e-06
			900	1700	8e-10	0.082	0.00067	3.87371e-06	12000	3.549e-06
			900	1700	8e-10	0.082	0.00072	3.00826e-06	15000	5.03813e-06
			900	1700	8e-10	0.082	0.00077	2.88833e-06	12000	3.21739e-06
			900	1700	8e-10	0.082	0.00082	3.49312e-06	15000	3.94295e-06
			900	1700	9.5e-10	0.07	0.00067	3.0341e-06	12000	3.59917e-06
			900	1700	9.5e-10	0.07	0.00072	1.67352e-06	15000	2.21686e-06
			900	1700	9.5e-10	0.07	0.00077	1.02018e-06	12000	4.70409e-06
			900	1700	9.5e-10	0.07	0.00082	1.05388e-06	15000	2.65061e-06
			900	1700	9.5e-10	0.073	0.00067	2.97494e-06	12000	2.00462e-06
			900	1700	9.5e-10	0.073	0.00072	1.76041e-06	15000	1.10716e-06
			900	1700	9.5e-10	0.073	0.00077	1.26265e-06	12000	2.889e-06
			900	1700	9.5e-10	0.073	0.00082	1.46136e-06	15000	1.27283e-06
			900	1700	9.5e-10	0.076	0.00067	3.18436e-06	12000	1.20617e-06
			900	1700	9.5e-10	0.076	0.00072	2.09556e-06	15000	8.11971e-07
			900	1700	9.5e-10	0.076	0.00077	1.7327e-06	12000	1.78431e-06
			900	1700	9.5e-10	0.076	0.00082	2.0753e-06	15000	6.32379e-07
			900	1700	9.5e-10	0.079	0.00067	3.47994e-06	12000	1.19804e-06
			900	1700	9.5e-10	0.079	0.00072	2.49698e-06	15000	1.32613e-06
			900	1700	9.5e-10	0.079	0.00077	2.24864e-06	12000	1.37783e-06
			900	1700	9.5e-10	0.079	0.00082	2.71428e-06	15000	7.18262e-07
			900	1700	9.5e-10	0.082	0.00067	3.7696e-06	12000	3.65185e-06
			900	1700	9.5e-10	0.082	0.00072	2.8729e-06	15000	2.55328e-06
			900	1700	9.5e-10	0.082	0.00077	2.71879e-06	12000	4.53991e-06
			900	1700	9.5e-10	0.082	0.00082	3.28653e-06	15000	2.6624e-06
			900	1700	1.1e-09	0.07	0.00067	3.14619e-06	12000	2.23996e-06
			900	1700	1.1e-09	0.07	0.00072	1.73859e-06	15000	1.67283e-06
			900	1700	1.1e-09	0.07	0.00077	1.03556e-06	12000	2.85954e-06
			900	1700	1.1e-09	0.07	0.00082	1.01685e-06	15000	1.47454e-06
			900	1700	1.1e-09	0.073	0.00067	2.96343e-06	12000	1.6361e-06
			900	1700	1.1e-09	0.073	0.00072	1.70618e-06	15000	1.62324e-06
			900	1700	1.1e-09	0.073	0.00077	1.16296e-06	12000	1.90058e-06
			900	1700	1.1e-09	0.073	0.00082	1.31351e-06	15000	1.04244e-06
			900	1700	1.1e-09	0.076	0.00067	3.11256e-06	12000	1.83474e-06
			900	1700	1.1e-09	0.076	0.00072	1.98536e-06	15000	2.39998e-06
			900	1700	1.1e-09	0.076	0.00077	1.58134e-06	12000	1.64865e-06
			900	1700	1.1e-09	0.076	0.00082	1.88011e-06	15000	1.35568e-06
			900	1700	1.1e-09	0.079	0.00067	3.3871e-06	12000	3.89824e-06
			900	1700	1.1e-09	0.079	0.00072	2.3704e-06	15000	3.02712e-06
			900	1700	1.1e-09	0.079	0.00077	2.08559e-06	12000	4.66224e-06
			900	1700	1.1e-09	0.079	0.00082	2.5121e-06	15000	2.95952e-06
			900	1700	1.1e-09	0.082	0.00067	3.67748e-06	12000	2.61661e-06
			900	1700	1.1e-09	0.082	0.00072	2.752e-06	15000	2.31794e-06
			900	1700	1.1e-09	0.082	0.00077	2.56651e-06	12000	3.09182e-06
			900	1700	1.1e-09	0.082	0.00082	3.10028e-06	15000	1.93664e-06
			900	2100	8e-10	0.07	0.00067	2.88214e-06	12000	2.15193e-06
			900	2100	8e-10	0.07	0.00072	1.59199e-06	15000	2.45304e-06
			900	2100	8e-10	0.07	0.00077	1.01332e-06	12000	2.25176e-06
			900	2100	8e-10	0.07	0.00082	1.12588e-06	15000	1.68647e-06
			900	2100	8e-10	0.073	0.00067	2.94931e-06	12000	2.49892e-06
			900	2100	8e-10	0.073	0.00072	1.80252e-06	15000	3.42852e-06
			900	2100	8e-10	0.073	0.00077	1.37705e-06	12000	2.13129e-06
			900	2100	8e-10	0.073	0.00082	1.65258e-06	15000	2.19931e-06
			900	2100	8e-10	0.076	0.00067	3.21981e-06	12000	4.14915e-06
			900	2100	8e-10	0.076	0.00072	2.1962e-06	15000	3.44693e-06
			900	2100	8e-10	0.076	0.00077	1.9035e-06	12000	4.87679e-06
			900	2100	8e-10	0.076	0.00082	2.32119e-06	15000	3.32581e-06
			900	2100	8e-10	0.079	0.00067	3.53751e-06	12000	2.9559e-06
			900	2100	8e-10	0.079	0.00072	2.61707e-06	15000	2.85966e-06
			900	2100	8e-10	0.079	0.00077	2.43664e-06	12000	3.39158e-06
			900	2100	8e-10	0.079	0.00082	2.97563e-06	15000	2.43823e-06
			900	2100	8e-10	0.082	0.00067	3.82847e-06	12000	2.5857e-06
			900	2100	8e-10	0.082	0.00072	2.99152e-06	15000	3.12689e-06
			900	2100	8e-10	0.082	0.00077	2.90307e-06	12000	2.64679e-06
			900	2100	8e-10	0.082	0.00082	3.54243e-06	15000	2.33844e-06
			900	2100	9.5e-10	0.07	0.00067	2.95701e-06	12000	3.03347e-06
			900	2100	9.5e-10	0.07	0.00072	1.61344e-06	15000	4.24541e-06
			900	2100	9.5e-10	0.07	0.00077	9.7816e-07	12000	2.63268e-06
			900	2100	9.5e-10	0.07	0.00082	1.03089e-06	15000	3.01745e-06
			900	2100	9.5e-10	0.073	0.00067	2.90356e-06	12000	4.34997e-06
			900	2100	9.5e-10	0.073	0.00072	1.70814e-06	15000	3.76685e-06
			900	2100	9.5e-10	0.073	0.00077	1.23077e-06	12000	5.0923e-06
			900	2100	9.5e-10	0.073	0.00082	1.4512e-06	15000	3.6589e-06
			900	2100	9.5e-10	0.076	0.00067	3.12e-06	12000	3.21471e-06
			900	2100	9.5e-10	0.076	0.00072	2.05274e-06	15000	3.26348e-06
			900	2100	9.5e-10	0.076	0.00077	1.71307e-06	12000	3.67149e-06
			900	2100	9.5e-10	0.076	0.00082	2.08053e-06	15000	2.87634e-06
			900	2100	9.5e-10	0.079	0.00067	3.42342e-06	12000	2.90647e-06
			900	2100	9.5e-10	0.079	0.00072	2.4648e-06	15000	3.622e-06
			900	2100	9.5e-10	0.079	0.00077	2.24285e-06	12000	2.99958e-06
			900	2100	9.5e-10	0.079	0.00082	2.7371e-06	15000	2.89418e-06
			900	2100	9.5e-10	0.082	0.00067	3.72108e-06	12000	3.42021e-06
			900	2100	9.5e-10	0.082	0.00072	2.85176e-06	15000	4.83974e-06
			900	2100	9.5e-10	0.082	0.00077	2.72766e-06	12000	3.06696e-06
			900	2100	9.5e-10	0.082	0.00082	3.32825e-06	15000	3.70416e-06
			900	2100	1.1e-09	0.07	0.00067	3.06751e-06	12000	3.68267e-06
			900	2100	1.1e-09	0.07	0.00072	1.67644e-06	15000	2.21026e-06
			900	2100	1.1e-09	0.07	0.00077	9.90841e-07	12000	4.85708e-06
			900	2100	1.1e-09	0.07	0.00082	9.90548e-07	15000	2.75163e-06
			900	2100	1.1e-09	0.073	0.00067	2.89e-06	12000	2.02471e-06
			900	2100	1.1e-09	0.073	0.00072	1.65124e-06	15000	1.02449e-06
			900	2100	1.1e-09	0.073	0.00077	1.12773e-06	12000	2.99801e-06
			900	2100	1.1e-09	0.073	0.00082	1.2992e-06	15000	1.31552e-06
			900	2100	1.1e-09	0.076	0.00067	3.04576e-06	12000	1.15919e-06
			900	2100	1.1e-09	0.076	0.00072	1.93934e-06	15000	6.48553e-07
			900	2100	1.1e-09	0.076	0.00077	1.55765e-06	12000	1.84599e-06
			900	2100	1.1e-09	0.076	0.00082	1.88032e-06	15000	6.11649e-07
			900	2100	1.1e-09	0.079	0.00067	3.32787e-06	12000	1.08027e-06
			900	2100	1.1e-09	0.079	0.00072	2.3346e-06	15000	1.07714e-06
			900	2100	1.1e-09	0.079	0.00077	2.07515e-06	12000	1.38902e-06
			900	2100	1.1e-09	0.079	0.00082	2.52908e-06	15000	6.28944e-07
			900	2100	1.1e-09	0.082	0.00067	3.62617e-06	12000	3.61185e-06
			900	2100	1.1e-09	0.082	0.00072	2.72702e-06	15000	2.43213e-06
			900	2100	1.1e-09	0.082	0.00077	2.57034e-06	12000	4.56082e-06
			900	2100	1.1e-09	0.082	0.00082	3.1356e-06	15000	2.62526e-06
			1200	500	8e-10	0.07	0.00067	3.4976e-06	12000	2.1497e-06
			1200	500	8e-10	0.07	0.00072	2.1615e-06	15000	1.48897e-06
			1200	500	8e-10	0.07	0.00077	1.52068e-06	12000	2.84134e-06
			1200	500	8e-10	0.07	0.00082	1.55045e-06	15000	1.3825e-06
			1200	500	8e-10	0.073	0.00067	3.51733e-06	12000	1.4925e-06
			1200	500	8e-10	0.073	0.00072	2.29602e-06	15000	1.3724e-06
			1200	500	8e-10	0.073	0.00077	1.77481e-06	12000	1.84038e-06
			1200	500	8e-10	0.073	0.00082	1.92876e-06	15000	8.90497e-07
			1200	500	8e-10	0.076	0.00067	3.7245e-06	12000	1.63463e-06
			1200	500	8e-10	0.076	0.00072	2.5966e-06	15000	2.0777e-06
			1200	500	8e-10	0.076	0.00077	2.17284e-06	12000	1.54385e-06
			1200	500	8e-10	0.076	0.00082	2.42792e-06	15000	1.1387e-06
			1200	500	8e-10	0.079	0.00067	3.98017e-06	12000	3.8226e-06
			1200	500	8e-10	0.079	0.00072	2.9267e-06	15000	2.88407e-06
			1200	500	8e-10	0.079	0.00077	2.58033e-06	12000	4.62036e-06
			1200	500	8e-10	0.079	0.00082	2.91528e-06	15000	2.86023e-06
			1200	500	8e-10	0.082	0.00067	4.21913e-06	12000	2.50317e-06
			1200	500	8e-10	0.082	0.00072	3.22289e-06	15000	2.1257e-06
			1200	500	8e-10	0.082	0.00077	2.93568e-06	12000	3.01689e-06
			1200	500	8e-10	0.082	0.00082	3.33086e-06	15000	1.78806e-06
			1200	500	9.5e-10	0.07	0.00067	3.58329e-06	12000	1.99822e-06
			1200	500	9.5e-10	0.07	0.00072	2.20193e-06	15000	2.20798e-06
			1200	500	9.5e-10	0.07	0.00077	1.51408e-06	12000	2.14096e-06
			1200	500	9.5e-10	0.07	0.00082	1.49501e-06	15000	1.48382e-06
			1200	500	9.5e-10	0.073	0.00067	3.49292e-06	12000	2.30248e-06
			1200	500	9.5e-10	0.073	0.00072	2.23257e-06	15000	3.12679e-06
			1200	500	9.5e-10	0.073	0.00077	1.67066e-06	12000	1.98072e-06
			1200	500	9.5e-10	0.073	0.00082	1.78224e-06	15000	1.93761e-06
			1200	500	9.5e-10	0.076	0.00067	3.65008e-06	12000	4.07469e-06
			1200	500	9.5e-10	0.076	0.00072	2.48881e-06	15000	3.31982e-06
			1200	500	9.5e-10	0.076	0.00077	2.03018e-06	12000	4.8132e-06
			1200	500	9.5e-10	0.076	0.00082	2.24903e-06	15000	3.21126e-06
			1200	500	9.5e-10	0.079	0.00067	3.89083e-06	12000	2.85402e-06
			1200	500	9.5e-10	0.079	0.00072	2.80942e-06	15000	2.69545e-06
			1200	500	9.5e-10	0.079	0.00077	2.43399e-06	12000	3.30104e-06
			1200	500	9.5e-10	0.079	0.00082	2.73888e-06	15000	2.28168e-06
			1200	500	9.5e-10	0.082	0.00067	4.13324e-06	12000	2.45466e-06
			1200	500	9.5e-10	0.082	0.00072	3.11436e-06	15000	2.92268e-06
			1200	500	9.5e-10	0.082	0.00077	2.80372e-06	12000	2.52619e-06
			1200	500	9.5e-10	0.082	0.00082	3.175e-06	15000	2.13547e-06
			1200	500	1.1e-09	0.07	0.00067	3.69957e-06	12000	2.87144e-06
			1200	500	1.1e-09	0.07	0.00072	2.27722e-06	15000	3.99804e-06
			1200	500	1.1e-09	0.07	0.00077	1.54685e-06	12000	2.4785e-06
			1200	500	1.1e-09	0.07	0.00082	1.48371e-06	15000	2.76338e-06
			1200	500	1.1e-09	0.073	0.00067	3.49564e-06	12000	4.28827e-06
			1200	500	1.1e-09	0.073	0.00072	2.19991e-06	15000	3.66555e-06
			1200	500	1.1e-09	0.073	0.00077	1.6011e-06	12000	5.02774e-06
			1200	500	1.1e-09	0.073	0.00082	1.67432e-06	15000	3.55306e-06
			1200	500	1.1e-09	0.076	0.00067	3.59711e-06	12000	3.13355e-06
			1200	500	1.1e-09	0.076	0.00072	2.40539e-06	15000	3.13488e-06
			1200	500	1.1e-09	0.076	0.00077	1.91496e-06	12000	3.58535e-06
			1200	500	1.1e-09	0.076	0.00082	2.10074e-06	15000	2.73634e-06
			1200	500	1.1e-09	0.079	0.00067	3.8171e-06	12000	2.8046e-06
			1200	500	1.1e-09	0.079	0.00072	2.70997e-06	15000	3.46388e-06
			1200	500	1.1e-09	0.079	0.00077	2.30762e-06	12000	2.88926e-06
			1200	500	1.1e-09	0.079	0.00082	2.58468e-06	15000	2.71616e-06
			1200	500	1.1e-09	0.082	0.00067	4.05797e-06	12000	3.29641e-06
			1200	500	1.1e-09	0.082	0.00072	3.01791e-06	15000	4.64964e-06
			1200	500	1.1e-09	0.082	0.00077	2.68526e-06	12000	2.92971e-06
			1200	500	1.1e-09	0.082	0.00082	3.03396e-06	15000	3.48401e-06
			1200	900	8e-10	0.07	0.00067	3.38882e-06	12000	3.35754e-06
			1200	900	8e-10	0.07	0.00072	2.07069e-06	15000	2.24219e-06
			1200	900	8e-10	0.07	0.00077	1.44894e-06	12000	4.24386e-06
			1200	900	8e-10	0.07	0.00082	1.49872e-06	15000	2.52757e-06
			1200	900	8e-10	0.073	0.00067	3.41038e-06	12000	1.88396e-06
			1200	900	8e-10	0.073	0.00072	2.20899e-06	15000	1.23703e-06
			1200	900	8e-10	0.073	0.00077	1.7091e-06	12000	2.51756e-06
			1200	900	8e-10	0.073	0.00082	1.88569e-06	15000	1.23676e-06
			1200	900	8e-10	0.076	0.00067	3.62111e-06	12000	1.21404e-06
			1200	900	8e-10	0.076	0.00072	2.51557e-06	15000	1.05264e-06
			1200	900	8e-10	0.076	0.00077	2.11598e-06	12000	1.50941e-06
			1200	900	8e-10	0.076	0.00082	2.397e-06	15000	6.90599e-07
			1200	900	8e-10	0.079	0.00067	3.88179e-06	12000	1.3423e-06
			1200	900	8e-10	0.079	0.00072	2.85362e-06	15000	1.68404e-06
			1200	900	8e-10	0.079	0.00077	2.53493e-06	12000	1.2067e-06
			1200	900	8e-10	0.079	0.00082	2.89996e-06	15000	8.78324e-07
			1200	900	8e-10	0.082	0.00067	4.12647e-06	12000	3.54612e-06
			1200	900	8e-10	0.082	0.00072	3.15888e-06	15000	2.68529e-06
			1200	900	8e-10	0.082	0.00077	2.90343e-06	12000	4.21422e-06
			1200	900	8e-10	0.082	0.00082	3.3336e-06	15000	2.68336e-06
			1200	900	9.5e-10	0.07	0.00067	3.47373e-06	12000	2.24697e-06
			1200	900	9.5e-10	0.07	0.00072	2.10982e-06	15000	1.89552e-06
			1200	900	9.5e-10	0.07	0.00077	1.44035e-06	12000	2.62374e-06
			1200	900	9.5e-10	0.07	0.00082	1.44057e-06	15000	1.58073e-06
			1200	900	9.5e-10	0.073	0.00067	3.38463e-06	12000	1.7636e-06
			1200	900	9.5e-10	0.073	0.00072	2.14353e-06	15000	1.94257e-06
			1200	900	9.5e-10	0.073	0.00077	1.6021e-06	12000	1.76461e-06
			1200	900	9.5e-10	0.073	0.00082	1.73536e-06	15000	1.24149e-06
			1200	900	9.5e-10	0.076	0.00067	3.54477e-06	12000	2.09091e-06
			1200	900	9.5e-10	0.076	0.00072	2.40497e-06	15000	2.82201e-06
			1200	900	9.5e-10	0.076	0.00077	1.96943e-06	12000	1.62644e-06
			1200	900	9.5e-10	0.076	0.00082	2.21296e-06	15000	1.65546e-06
			1200	900	9.5e-10	0.079	0.00067	3.79005e-06	12000	3.83863e-06
			1200	900	9.5e-10	0.079	0.00072	2.73283e-06	15000	3.17559e-06
			1200	900	9.5e-10	0.079	0.00077	2.3837e-06	12000	4.39794e-06
			1200	900	9.5e-10	0.079	0.00082	2.71708e-06	15000	3.04422e-06
			1200	900	9.5e-10	0.082	0.00067	4.0379e-06	12000	2.66191e-06
			1200	900	9.5e-10	0.082	0.00072	3.04637e-06	15000	2.54341e-06
			1200	900	9.5e-10	0.082	0.00077	2.7659e-06	12000	2.91883e-06
			1200	900	9.5e-10	0.082	0.00082	3.17022e-06	15000	2.10237e-06
			1200	900	1.1e-09	0.07	0.00067	3.58945e-06	12000	2.30998e-06
			1200	900	1.1e-09	0.07	0.00072	2.18407e-06	15000	2.76081e-06
			1200	900	1.1e-09	0.07	0.00077	1.47154e-06	12000	2.18469e-06
			1200	900	1.1e-09	0.07	0.00082	1.4271e-06	15000	1.94107e-06
			1200	900	1.1e-09	0.073	0.00067	3.38631e-06	12000	2.77803e-06
			1200	900	1.1e-09	0.073	0.00072	2.10929e-06	15000	3.82416e-06
			1200	900	1.1e-09	0.073	0.00077	1.5303e-06	12000	2.18594e-06
			1200	900	1.1e-09	0.073	0.00082	1.62446e-06	15000	2.55085e-06
			1200	900	1.1e-09	0.076	0.00067	3.49031e-06	12000	4.09722e-06
			1200	900	1.1e-09	0.076	0.00072	2.31935e-06	15000	3.57752e-06
			1200	900	1.1e-09	0.076	0.00077	1.85116e-06	12000	4.63103e-06
			1200	900	1.1e-09	0.076	0.00082	2.06064e-06	15000	3.42655e-06
			1200	900	1.1e-09	0.079	0.00067	3.71441e-06	12000	3.00244e-06
			1200	900	1.1e-09	0.079	0.00072	2.63047e-06	15000	3.05535e-06
			1200	900	1.1e-09	0.079	0.00077	2.25341e-06	12000	3.23955e-06
			1200	900	1.1e-09	0.079	0.00082	2.55767e-06	15000	2.61409e-06
			1200	900	1.1e-09	0.082	0.00067	3.96042e-06	12000	2.7386e-06
			1200	900	1.1e-09	0.082	0.00072	2.9466e-06	15000	3.39227e-06
			1200	900	1.1e-09	0.082	0.00077	2.6428e-06	12000	2.60441e-06
			1200	900	1.1e-09	0.082	0.00082	3.02295e-06	15000	2.59719e-06
			1200	1300	8e-10	0.07	0.00067	3.29151e-06	12000	3.3012e-06
			1200	1300	8e-10	0.07	0.00072	1.9909e-06	15000	4.58538e-06
			1200	1300	8e-10	0.07	0.00077	1.38763e-06	12000	2.71687e-06
			1200	1300	8e-10	0.07	0.00082	1.4569e-06	15000	3.36722e-06
			1200	1300	8e-10	0.073	0.00067	3.31548e-06	12000	4.29219e-06
			1200	1300	8e-10	0.073	0.00072	2.13351e-06	15000	3.87192e-06
			1200	1300	8e-10	0.073	0.00077	1.65428e-06	12000	4.84407e-06
			1200	1300	8e-10	0.073	0.00082	1.85284e-06	15000	3.75232e-06
			1200	1300	8e-10	0.076	0.00067	3.5303e-06	12000	3.25077e-06
			1200	1300	8e-10	0.076	0.00072	2.44646e-06	15000	3.42428e-06
			1200	1300	8e-10	0.076	0.00077	2.07019e-06	12000	3.51783e-06
			1200	1300	8e-10	0.076	0.00082	2.37624e-06	15000	3.03836e-06
			1200	1300	8e-10	0.079	0.00067	3.79645e-06	12000	3.04421e-06
			1200	1300	8e-10	0.079	0.00072	2.7927e-06	15000	3.84251e-06
			1200	1300	8e-10	0.079	0.00077	2.50063e-06	12000	2.95695e-06
			1200	1300	8e-10	0.079	0.00082	2.89459e-06	15000	3.13225e-06
			1200	1300	8e-10	0.082	0.00067	4.0473e-06	12000	3.6682e-06
			1200	1300	8e-10	0.082	0.00072	3.10737e-06	15000	5.12417e-06
			1200	1300	8e-10	0.082	0.00077	2.88251e-06	12000	3.1532e-06
			1200	1300	8e-10	0.082	0.00082	3.34629e-06	15000	4.02634e-06
			1200	1300	9.5e-10	0.07	0.00067	3.3755e-06	12000	3.38318e-06
			1200	1300	9.5e-10	0.07	0.00072	2.02853e-06	15000	2.17228e-06
			1200	1300	9.5e-10	0.07	0.00077	1.37695e-06	12000	4.3606e-06
			1200	1300	9.5e-10	0.07	0.00082	1.39595e-06	15000	2.58125e-06
			1200	1300	9.5e-10	0.073	0.00067	3.28831e-06	12000	1.83832e-06
			1200	1300	9.5e-10	0.073	0.00072	2.06592e-06	15000	1.08269e-06
			1200	1300	9.5e-10	0.073	0.00077	1.54439e-06	12000	2.5827e-06
			1200	1300	9.5e-10	0.073	0.00082	1.69873e-06	15000	1.22301e-06
			1200	1300	9.5e-10	0.076	0.00067	3.45198e-06	12000	1.09277e-06
			1200	1300	9.5e-10	0.076	0.00072	2.33302e-06	15000	8.0846e-07
			1200	1300	9.5e-10	0.076	0.00077	1.91982e-06	12000	1.51918e-06
			1200	1300	9.5e-10	0.076	0.00082	2.18728e-06	15000	6.03455e-07
			1200	1300	9.5e-10	0.079	0.00067	3.70223e-06	12000	1.14097e-06
			1200	1300	9.5e-10	0.079	0.00072	2.66838e-06	15000	1.34445e-06
			1200	1300	9.5e-10	0.079	0.00077	2.34461e-06	12000	1.1561e-06
			1200	1300	9.5e-10	0.079	0.00082	2.70545e-06	15000	7.11664e-07
			1200	1300	9.5e-10	0.082	0.00067	3.95599e-06	12000	3.46701e-06
			1200	1300	9.5e-10	0.082	0.00072	2.99084e-06	15000	2.52252e-06
			1200	1300	9.5e-10	0.082	0.00077	2.73938e-06	12000	4.20287e-06
			1200	1300	9.5e-10	0.082	0.00082	3.17547e-06	15000	2.60408e-06
			1200	1300	1.1e-09	0.07	0.00067	3.49048e-06	12000	2.11207e-06
			1200	1300	1.1e-09	0.07	0.00072	2.10164e-06	15000	1.66436e-06
			1200	1300	1.1e-09	0.07	0.00077	1.40649e-06	12000	2.56676e-06
			1200	1300	1.1e-09	0.07	0.00082	1.38026e-06	15000	1.43868e-06
			1200	1300	1.1e-09	0.073	0.00067	3.2889e-06	12000	1.56924e-06
			1200	1300	1.1e-09	0.073	0.00072	2.03004e-06	15000	1.63812e-06
			1200	1300	1.1e-09	0.073	0.00077	1.47034e-06	12000	1.6573e-06
			1200	1300	1.1e-09	0.073	0.00082	1.58486e-06	15000	1.03075e-06
			1200	1300	1.1e-09	0.076	0.00067	3.39595e-06	12000	1.83337e-06
			1200	1300	1.1e-09	0.076	0.00072	2.24512e-06	15000	2.43926e-06
			1200	1300	1.1e-09	0.076	0.00077	1.7985e-06	12000	1.46388e-06
			1200	1300	1.1e-09	0.076	0.00082	2.03097e-06	15000	1.36998e-06
			1200	1300	1.1e-09	0.079	0.00067	3.62453e-06	12000	3.73866e-06
			1200	1300	1.1e-09	0.079	0.00072	2.56317e-06	15000	3.00779e-06
			1200	1300	1.1e-09	0.079	0.00077	2.21044e-06	12000	4.33192e-06
			1200	1300	1.1e-09	0.079	0.00082	2.54099e-06	15000	2.91269e-06
			1200	1300	1.1e-09	0.082	0.00067	3.87616e-06	12000	2.52043e-06
			1200	1300	1.1e-09	0.082	0.00072	2.8877e-06	15000	2.3229e-06
			1200	1300	1.1e-09	0.082	0.00077	2.61168e-06	12000	2.81351e-06
			1200	1300	1.1e-09	0.082	0.00082	3.02216e-06	15000	1.9153e-06
			1200	1700	8e-10	0.07	0.00067	3.20384e-06	12000	2.12413e-06
			1200	1700	8e-10	0.07	0.00072	1.92014e-06	15000	2.48351e-06
			1200	1700	8e-10	0.07	0.00077	1.33475e-06	12000	2.03564e-06
			1200	1700	8e-10	0.07	0.00082	1.42281e-06	15000	1.69283e-06
			1200	1700	8e-10	0.073	0.00067	3.23063e-06	12000	2.54493e-06
			1200	1700	8e-10	0.073	0.00072	2.06733e-06	15000	3.4858e-06
			1200	1700	8e-10	0.073	0.00077	1.60801e-06	12000	1.98828e-06
			1200	1700	8e-10	0.073	0.00082	1.82765e-06	15000	2.23557e-06
			1200	1700	8e-10	0.076	0.00067	3.44976e-06	12000	4.00806e-06
			1200	1700	8e-10	0.076	0.00072	2.38671e-06	15000	3.43642e-06
			1200	1700	8e-10	0.076	0.00077	2.03279e-06	12000	4.55092e-06
			1200	1700	8e-10	0.076	0.00082	2.36278e-06	15000	3.2898e-06
			1200	1700	8e-10	0.079	0.00067	3.72145e-06	12000	2.88351e-06
			1200	1700	8e-10	0.079	0.00072	2.74108e-06	15000	2.87506e-06
			1200	1700	8e-10	0.079	0.00077	2.47437e-06	12000	3.1271e-06
			1200	1700	8e-10	0.079	0.00082	2.89573e-06	15000	2.43071e-06
			1200	1700	8e-10	0.082	0.00067	3.97863e-06	12000	2.58781e-06
			1200	1700	8e-10	0.082	0.00072	3.06509e-06	15000	3.16967e-06
			1200	1700	8e-10	0.082	0.00077	2.86915e-06	12000	2.45586e-06
			1200	1700	8e-10	0.082	0.00082	3.36462e-06	15000	2.36206e-06
			1200	1700	9.5e-10	0.07	0.00067	3.2868e-06	12000	3.11638e-06
			1200	1700	9.5e-10	0.07	0.00072	1.95625e-06	15000	4.31703e-06
			1200	1700	9.5e-10	0.07	0.00077	1.32197e-06	12000	2.52782e-06
			1200	1700	9.5e-10	0.07	0.00082	1.3591e-06	15000	3.07495e-06
			1200	1700	9.5e-10	0.073	0.00067	3.20195e-06	12000	4.22162e-06
			1200	1700	9.5e-10	0.073	0.00072	1.99765e-06	15000	3.76274e-06
			1200	1700	9.5e-10	0.073	0.00077	1.49532e-06	12000	4.76874e-06
			1200	1700	9.5e-10	0.073	0.00082	1.66992e-06	15000	3.63211e-06
			1200	1700	9.5e-10	0.076	0.00067	3.36943e-06	12000	3.15913e-06
			1200	1700	9.5e-10	0.076	0.00072	2.27047e-06	15000	3.28662e-06
			1200	1700	9.5e-10	0.076	0.00077	1.87875e-06	12000	3.41725e-06
			1200	1700	9.5e-10	0.076	0.00082	2.16909e-06	15000	2.88086e-06
			1200	1700	9.5e-10	0.079	0.00067	3.62479e-06	12000	2.93013e-06
			1200	1700	9.5e-10	0.079	0.00072	2.61333e-06	15000	3.67399e-06
			1200	1700	9.5e-10	0.079	0.00077	2.31379e-06	12000	2.82774e-06
			1200	1700	9.5e-10	0.079	0.00082	2.70069e-06	15000	2.93303e-06
			1200	1700	9.5e-10	0.082	0.00067	3.88458e-06	12000	3.53017e-06
			1200	1700	9.5e-10	0.082	0.00072	2.94462e-06	15000	4.92218e-06
			1200	1700	9.5e-10	0.082	0.00077	2.7207e-06	12000	2.99187e-06
			1200	1700	9.5e-10	0.082	0.00082	3.18682e-06	15000	3.78069e-06
			1200	1700	1.1e-09	0.07	0.00067	3.40098e-06	12000	3.45667e-06
			1200	1700	1.1e-09	0.07	0.00072	2.02813e-06	15000	2.16147e-06
			1200	1700	1.1e-09	0.07	0.00077	1.34981e-06	12000	4.51098e-06
			1200	1700	1.1e-09	0.07	0.00082	1.34116e-06	15000	2.67926e-06
			1200	1700	1.1e-09	0.073	0.00067	3.20137e-06	12000	1.84642e-06
			1200	1700	1.1e-09	0.073	0.00072	1.96009e-06	15000	9.95237e-07
			1200	1700	1.1e-09	0.073	0.00077	1.41901e-06	12000	2.68718e-06
			1200	1700	1.1e-09	0.073	0.00082	1.55315e-06	15000	1.26197e-06
			1200	1700	1.1e-09	0.076	0.00067	3.31181e-06	12000	1.03163e-06
			1200	1700	1.1e-09	0.076	0.00072	2.18037e-06	15000	6.39608e-07
			1200	1700	1.1e-09	0.076	0.00077	1.7545e-06	12000	1.57412e-06
			1200	1700	1.1e-09	0.076	0.00082	2.00902e-06	15000	5.78191e-07
			1200	1700	1.1e-09	0.079	0.00067	3.54508e-06	12000	1.00665e-06
			1200	1700	1.1e-09	0.079	0.00072	2.50533e-06	15000	1.08935e-06
			1200	1700	1.1e-09	0.079	0.00077	2.17593e-06	12000	1.15835e-06
			1200	1700	1.1e-09	0.079	0.00082	2.53151e-06	15000	6.16923e-07
			1200	1700	1.1e-09	0.082	0.00067	3.80243e-06	12000	3.41771e-06
			1200	1700	1.1e-09	0.082	0.00072	2.83822e-06	15000	2.39744e-06
			1200	1700	1.1e-09	0.082	0.00077	2.58862e-06	12000	4.2203e-06
			1200	1700	1.1e-09	0.082	0.00082	3.02777e-06	15000	2.56347e-06
			1200	2100	8e-10	0.07	0.00067	3.12433e-06	12000	2.01052e-06
			1200	2100	8e-10	0.07	0.00072	1.85696e-06	15000	1.47601e-06
			1200	2100	8e-10	0.07	0.00077	1.28875e-06	12000	2.54301e-06
			1200	2100	8e-10	0.07	0.00082	1.39485e-06	15000	1.34234e-06
			1200	2100	8e-10	0.073	0.00067	3.15415e-06	12000	1.41217e-06
			1200	2100	8e-10	0.073	0.00072	2.00883e-06	15000	1.38213e-06
			1200	2100	8e-10	0.073	0.00077	1.56857e-06	12000	1.58874e-06
			1200	2100	8e-10	0.073	0.00082	1.80837e-06	15000	8.7357e-07
			1200	2100	8e-10	0.076	0.00067	3.37767e-06	12000	1.61732e-06
			1200	2100	8e-10	0.076	0.00072	2.33457e-06	15000	2.11118e-06
			1200	2100	8e-10	0.076	0.00077	2.00192e-06	12000	1.34592e-06
			1200	2100	8e-10	0.076	0.00082	2.35462e-06	15000	1.14675e-06
			1200	2100	8e-10	0.079	0.00067	3.65495e-06	12000	3.65523e-06
			1200	2100	8e-10	0.079	0.00072	2.69679e-06	15000	2.86138e-06
			1200	2100	8e-10	0.079	0.00077	2.45408e-06	12000	4.28683e-06
			1200	2100	8e-10	0.079	0.00082	2.90127e-06	15000	2.80976e-06
			1200	2100	8e-10	0.082	0.00067	3.9184e-06	12000	2.39738e-06
			1200	2100	8e-10	0.082	0.00072	3.0298e-06	15000	2.12677e-06
			1200	2100	8e-10	0.082	0.00077	2.8611e-06	12000	2.73274e-06
			1200	2100	8e-10	0.082	0.00082	3.38621e-06	15000	1.76224e-06
			1200	2100	9.5e-10	0.07	0.00067	3.20621e-06	12000	1.9588e-06
			1200	2100	9.5e-10	0.07	0.00072	1.8915e-06	15000	2.23394e-06
			1200	2100	9.5e-10	0.07	0.00077	1.27388e-06	12000	1.915e-06
			1200	2100	9.5e-10	0.07	0.00082	1.32843e-06	15000	1.48464e-06
			1200	2100	9.5e-10	0.073	0.00067	3.124e-06	12000	2.33452e-06
			1200	2100	9.5e-10	0.073	0.00072	1.93706e-06	15000	3.17891e-06
			1200	2100	9.5e-10	0.073	0.00077	1.45313e-06	12000	1.82371e-06
			1200	2100	9.5e-10	0.073	0.00082	1.64719e-06	15000	1.96721e-06
			1200	2100	9.5e-10	0.076	0.00067	3.29538e-06	12000	3.92766e-06
			1200	2100	9.5e-10	0.076	0.00072	2.21563e-06	15000	3.3066e-06
			1200	2100	9.5e-10	0.076	0.00077	1.8444e-06	12000	4.48471e-06
			1200	2100	9.5e-10	0.076	0.00082	2.15652e-06	15000	3.17177e-06
			1200	2100	9.5e-10	0.079	0.00067	3.55587e-06	12000	2.7741e-06
			1200	2100	9.5e-10	0.079	0.00072	2.56577e-06	15000	2.7077e-06
			1200	2100	9.5e-10	0.079	0.00077	2.28922e-06	12000	3.03109e-06
			1200	2100	9.5e-10	0.079	0.00082	2.70077e-06	15000	2.26981e-06
			1200	2100	9.5e-10	0.082	0.00067	3.82163e-06	12000	2.44745e-06
			1200	2100	9.5e-10	0.082	0.00072	2.90558e-06	15000	2.96175e-06
			1200	2100	9.5e-10	0.082	0.00077	2.70763e-06	12000	2.32619e-06
			1200	2100	9.5e-10	0.082	0.00082	3.2019e-06	15000	2.15366e-06
			1200	2100	1.1e-09	0.07	0.00067	3.31953e-06	12000	2.94298e-06
			1200	2100	1.1e-09	0.07	0.00072	1.96214e-06	15000	4.06539e-06
			1200	2100	1.1e-09	0.07	0.00077	1.30003e-06	12000	2.36082e-06
			1200	2100	1.1e-09	0.07	0.00082	1.30833e-06	15000	2.81427e-06
			1200	2100	1.1e-09	0.073	0.00067	3.12221e-06	12000	4.15548e-06
			1200	2100	1.1e-09	0.073	0.00072	1.89785e-06	15000	3.65937e-06
			1200	2100	1.1e-09	0.073	0.00077	1.37465e-06	12000	4.70235e-06
			1200	2100	1.1e-09	0.073	0.00082	1.52763e-06	15000	3.52318e-06
			1200	2100	1.1e-09	0.076	0.00067	3.23616e-06	12000	3.07229e-06
			1200	2100	1.1e-09	0.076	0.00072	2.12337e-06	15000	3.15554e-06
			1200	2100	1.1e-09	0.076	0.00077	1.71732e-06	12000	3.32686e-06
			1200	2100	1.1e-09	0.076	0.00082	1.99293e-06	15000	2.73691e-06
			1200	2100	1.1e-09	0.079	0.00067	3.47418e-06	12000	2.82114e-06
			1200	2100	1.1e-09	0.079	0.00072	2.45509e-06	15000	3.51292e-06
			1200	2100	1.1e-09	0.079	0.00077	2.14788e-06	12000	2.71028e-06
			1200	2100	1.1e-09	0.079	0.00082	2.52716e-06	15000	2.75007e-06
			1200	2100	1.1e-09	0.082	0.00067	3.73725e-06	12000	3.39758e-06
			1200	2100	1.1e-09	0.082	0.00072	2.79606e-06	15000	4.72872e-06
			1200	2100	1.1e-09	0.082	0.00077	2.57142e-06	12000	2.84414e-06
			1200	2100	1.1e-09	0.082	0.00082	3.03755e-06	15000	3.55443e-06
			1500	500	8e-10	0.07	0.00067	3.81175e-06	12000	4.69468e-06
			1500	500	8e-10	0.07	0.00072	2.52422e-06	15000	2.49172e-06
			1500	500	8e-10	0.07	0.00077	1.92497e-06	12000	6.84345e-06
			1500	500	8e-10	0.07	0.00082	1.98489e-06	15000	3.01546e-06
			1500	500	8e-10	0.073	0.00067	3.82122e-06	12000	3.01316e-06
			1500	500	8e-10	0.073	0.00072	2.63436e-06	15000	1.38632e-06
			1500	500	8e-10	0.073	0.00077	2.13847e-06	12000	5.17197e-06
			1500	500	8e-10	0.073	0.00082	2.30468e-06	15000	1.63663e-06
			1500	500	8e-10	0.076	0.00067	4.00421e-06	12000	2.11027e-06
			1500	500	8e-10	0.076	0.00072	2.89617e-06	15000	1.08469e-06
			1500	500	8e-10	0.076	0.00077	2.4812e-06	12000	4.27598e-06
			1500	500	8e-10	0.076	0.00082	2.73082e-06	15000	9.78799e-07
			1500	500	8e-10	0.079	0.00067	4.23615e-06	12000	1.9764e-06
			1500	500	8e-10	0.079	0.00072	3.18918e-06	15000	1.57837e-06
			1500	500	8e-10	0.079	0.00077	2.83652e-06	12000	4.20322e-06
			1500	500	8e-10	0.079	0.00082	3.15007e-06	15000	1.02631e-06
			1500	500	8e-10	0.082	0.00067	4.45811e-06	12000	4.79809e-06
			1500	500	8e-10	0.082	0.00072	3.4574e-06	15000	2.85123e-06
			1500	500	8e-10	0.082	0.00077	3.15124e-06	12000	7.07678e-06
			1500	500	8e-10	0.082	0.00082	3.51201e-06	15000	3.08709e-06
			1500	500	9.5e-10	0.07	0.00067	3.89607e-06	12000	3.24861e-06
			1500	500	9.5e-10	0.07	0.00072	2.56725e-06	15000	1.93628e-06
			1500	500	9.5e-10	0.07	0.00077	1.92546e-06	12000	5.61337e-06
			1500	500	9.5e-10	0.07	0.00082	1.94167e-06	15000	1.86173e-06
			1500	500	9.5e-10	0.073	0.00067	3.8042e-06	12000	2.48239e-06
			1500	500	9.5e-10	0.073	0.00072	2.58314e-06	15000	1.83741e-06
			1500	500	9.5e-10	0.073	0.00077	2.05186e-06	12000	5.00514e-06
			1500	500	9.5e-10	0.073	0.00082	2.18144e-06	15000	1.36999e-06
			1500	500	9.5e-10	0.076	0.00067	3.94041e-06	12000	2.48966e-06
			1500	500	9.5e-10	0.076	0.00072	2.80404e-06	15000	2.54649e-06
			1500	500	9.5e-10	0.076	0.00077	2.35981e-06	12000	5.36903e-06
			1500	500	9.5e-10	0.076	0.00082	2.579e-06	15000	1.59627e-06
			1500	500	9.5e-10	0.079	0.00067	4.15679e-06	12000	5.02839e-06
			1500	500	9.5e-10	0.079	0.00072	3.08666e-06	15000	3.27429e-06
			1500	500	9.5e-10	0.079	0.00077	2.71021e-06	12000	7.56505e-06
			1500	500	9.5e-10	0.079	0.00082	2.99916e-06	15000	3.36172e-06
			1500	500	9.5e-10	0.082	0.00067	4.37977e-06	12000	3.56714e-06
			1500	500	9.5e-10	0.082	0.00072	3.36053e-06	15000	2.49919e-06
			1500	500	9.5e-10	0.082	0.00077	3.0356e-06	12000	6.32825e-06
			1500	500	9.5e-10	0.082	0.00082	3.37711e-06	15000	2.26576e-06
			1500	500	1.1e-09	0.07	0.00067	4.00814e-06	12000	2.89227e-06
			1500	500	1.1e-09	0.07	0.00072	2.64132e-06	15000	2.5507e-06
			1500	500	1.1e-09	0.07	0.00077	1.96063e-06	12000	6.0609e-06
			1500	500	1.1e-09	0.07	0.00082	1.93691e-06	15000	1.91496e-06
			1500	500	1.1e-09	0.073	0.00067	3.81148e-06	12000	2.99384e-06
			1500	500	1.1e-09	0.073	0.00072	2.55899e-06	15000	3.42122e-06
			1500	500	1.1e-09	0.073	0.00077	1.99531e-06	12000	6.90938e-06
			1500	500	1.1e-09	0.073	0.00082	2.09132e-06	15000	2.29367e-06
			1500	500	1.1e-09	0.076	0.00067	3.89612e-06	12000	5.25491e-06
			1500	500	1.1e-09	0.076	0.00072	2.73361e-06	15000	3.63096e-06
			1500	500	1.1e-09	0.076	0.00077	2.26235e-06	12000	8.14746e-06
			1500	500	1.1e-09	0.076	0.00082	2.4535e-06	15000	3.67281e-06
			1500	500	1.1e-09	0.079	0.00067	4.09206e-06	12000	3.85117e-06
			1500	500	1.1e-09	0.079	0.00072	3.00037e-06	15000	2.95461e-06
			1500	500	1.1e-09	0.079	0.00077	2.60173e-06	12000	7.15341e-06
			1500	500	1.1e-09	0.079	0.00082	2.86765e-06	15000	2.68063e-06
			1500	500	1.1e-09	0.082	0.00067	4.31187e-06	12000	3.23573e-06
			1500	500	1.1e-09	0.082	0.00072	3.27516e-06	15000	3.11324e-06
			1500	500	1.1e-09	0.082	0.00077	2.93243e-06	12000	7.27466e-06
			1500	500	1.1e-09	0.082	0.00082	3.25561e-06	15000	2.44355e-06
			1500	900	8e-10	0.07	0.00067	3.697e-06	12000	3.39902e-06
			1500	900	8e-10	0.07	0.00072	2.4255e-06	15000	4.09981e-06
			1500	900	8e-10	0.07	0.00077	1.84289e-06	12000	8.36683e-06
			1500	900	8e-10	0.07	0.00082	1.91994e-06	15000	2.94603e-06
			1500	900	8e-10	0.073	0.00067	3.70332e-06	12000	5.44127e-06
			1500	900	8e-10	0.073	0.00072	2.53334e-06	15000	3.89733e-06
			1500	900	8e-10	0.073	0.00077	2.05507e-06	12000	8.73726e-06
			1500	900	8e-10	0.073	0.00082	2.23937e-06	15000	3.94677e-06
			1500	900	8e-10	0.076	0.00067	3.88443e-06	12000	4.07482e-06
			1500	900	8e-10	0.076	0.00072	2.7943e-06	15000	3.28869e-06
			1500	900	8e-10	0.076	0.00077	2.39802e-06	12000	7.99403e-06
			1500	900	8e-10	0.076	0.00082	2.66676e-06	15000	3.03348e-06
			1500	900	8e-10	0.079	0.00067	4.11591e-06	12000	3.4981e-06
			1500	900	8e-10	0.079	0.00072	3.08814e-06	15000	3.52123e-06
			1500	900	8e-10	0.079	0.00077	2.75547e-06	12000	8.44959e-06
			1500	900	8e-10	0.079	0.00082	3.08925e-06	15000	2.88337e-06
			1500	900	8e-10	0.082	0.00067	4.33871e-06	12000	3.70199e-06
			1500	900	8e-10	0.082	0.00072	3.35872e-06	15000	4.58841e-06
			1500	900	8e-10	0.082	0.00077	3.07412e-06	12000	9.64564e-06
			1500	900	8e-10	0.082	0.00082	3.45609e-06	15000	3.481e-06
			1500	900	9.5e-10	0.07	0.00067	3.78187e-06	12000	4.75569e-06
			1500	900	9.5e-10	0.07	0.00072	2.46874e-06	15000	2.44921e-06
			1500	900	9.5e-10	0.07	0.00077	1.84328e-06	12000	6.89688e-06
			1500	900	9.5e-10	0.07	0.00082	1.87622e-06	15000	3.09275e-06
			1500	900	9.5e-10	0.073	0.00067	3.6866e-06	12000	3.01692e-06
			1500	900	9.5e-10	0.073	0.00072	2.48204e-06	15000	1.26799e-06
			1500	900	9.5e-10	0.073	0.00077	1.96804e-06	12000	5.16182e-06
			1500	900	9.5e-10	0.073	0.00082	2.1153e-06	15000	1.65719e-06
			1500	900	9.5e-10	0.076	0.00067	3.82055e-06	12000	2.05492e-06
			1500	900	9.5e-10	0.076	0.00072	2.70162e-06	15000	8.86531e-07
			1500	900	9.5e-10	0.076	0.00077	2.27564e-06	12000	4.18476e-06
			1500	900	9.5e-10	0.076	0.00082	2.51351e-06	15000	9.385e-07
			1500	900	9.5e-10	0.079	0.00067	4.03607e-06	12000	1.86007e-06
			1500	900	9.5e-10	0.079	0.00072	2.98453e-06	15000	1.29624e-06
			1500	900	9.5e-10	0.079	0.00077	2.62752e-06	12000	3.9994e-06
			1500	900	9.5e-10	0.079	0.00082	2.93617e-06	15000	9.21006e-07
			1500	900	9.5e-10	0.082	0.00067	4.25943e-06	12000	4.75378e-06
			1500	900	9.5e-10	0.082	0.00072	3.26025e-06	15000	2.71669e-06
			1500	900	9.5e-10	0.082	0.00077	2.95619e-06	12000	6.99032e-06
			1500	900	9.5e-10	0.082	0.00082	3.3184e-06	15000	3.03933e-06
			1500	900	1.1e-09	0.07	0.00067	3.89441e-06	12000	3.16189e-06
			1500	900	1.1e-09	0.07	0.00072	2.54306e-06	15000	1.74062e-06
			1500	900	1.1e-09	0.07	0.00077	1.87838e-06	12000	5.45607e-06
			1500	900	1.1e-09	0.07	0.00082	1.87107e-06	15000	1.76227e-06
			1500	900	1.1e-09	0.073	0.00067	3.69419e-06	12000	2.35189e-06
			1500	900	1.1e-09	0.073	0.00072	2.45797e-06	15000	1.57678e-06
			1500	900	1.1e-09	0.073	0.00077	1.91119e-06	12000	4.74843e-06
			1500	900	1.1e-09	0.073	0.00082	2.02459e-06	15000	1.21482e-06
			1500	900	1.1e-09	0.076	0.00067	3.7763e-06	12000	2.31401e-06
			1500	900	1.1e-09	0.076	0.00072	2.63089e-06	15000	2.2169e-06
			1500	900	1.1e-09	0.076	0.00077	2.17748e-06	12000	4.95898e-06
			1500	900	1.1e-09	0.076	0.00082	2.38693e-06	15000	1.38133e-06
			1500	900	1.1e-09	0.079	0.00067	3.971e-06	12000	4.95457e-06
			1500	900	1.1e-09	0.079	0.00072	2.89747e-06	15000	3.12907e-06
			1500	900	1.1e-09	0.079	0.00077	2.51777e-06	12000	7.40363e-06
			1500	900	1.1e-09	0.079	0.00082	2.803e-06	15000	3.26134e-06
			1500	900	1.1e-09	0.082	0.00067	4.19081e-06	12000	3.46296e-06
			1500	900	1.1e-09	0.082	0.00072	3.17362e-06	15000	2.30648e-06
			1500	900	1.1e-09	0.082	0.00077	2.85121e-06	12000	6.08699e-06
			1500	900	1.1e-09	0.082	0.00082	3.19467e-06	15000	2.1201e-06
			1500	1300	8e-10	0.07	0.00067	3.59456e-06	12000	2.75666e-06
			1500	1300	8e-10	0.07	0.00072	2.33891e-06	15000	2.30705e-06
			1500	1300	8e-10	0.07	0.00077	1.77287e-06	12000	5.69837e-06
			1500	1300	8e-10	0.07	0.00082	1.86706e-06	15000	1.7201e-06
			1500	1300	8e-10	0.073	0.00067	3.59896e-06	12000	2.82586e-06
			1500	1300	8e-10	0.073	0.00072	2.44588e-06	15000	3.123e-06
			1500	1300	8e-10	0.073	0.00077	1.98531e-06	12000	6.41989e-06
			1500	1300	8e-10	0.073	0.00082	2.18802e-06	15000	2.04581e-06
			1500	1300	8e-10	0.076	0.00067	3.77944e-06	12000	5.18183e-06
			1500	1300	8e-10	0.076	0.00072	2.70735e-06	15000	3.50577e-06
			1500	1300	8e-10	0.076	0.00077	2.33015e-06	12000	7.95142e-06
			1500	1300	8e-10	0.076	0.00082	2.61875e-06	15000	3.56227e-06
			1500	1300	8e-10	0.079	0.00067	4.01178e-06	12000	3.75659e-06
			1500	1300	8e-10	0.079	0.00072	3.0035e-06	15000	2.7937e-06
			1500	1300	8e-10	0.079	0.00077	2.69156e-06	12000	6.86924e-06
			1500	1300	8e-10	0.079	0.00082	3.04701e-06	15000	2.53213e-06
			1500	1300	8e-10	0.082	0.00067	4.2367e-06	12000	3.119e-06
			1500	1300	8e-10	0.082	0.00072	3.27813e-06	15000	2.91371e-06
			1500	1300	8e-10	0.082	0.00077	3.01633e-06	12000	6.84869e-06
			1500	1300	8e-10	0.082	0.00082	3.42215e-06	15000	2.2536e-06
			1500	1300	9.5e-10	0.07	0.00067	3.67962e-06	12000	3.25926e-06
			1500	1300	9.5e-10	0.07	0.00072	2.38203e-06	15000	3.85863e-06
			1500	1300	9.5e-10	0.07	0.00077	1.77275e-06	12000	7.9003e-06
			1500	1300	9.5e-10	0.07	0.00082	1.82242e-06	15000	2.71116e-06
			1500	1300	9.5e-10	0.073	0.00067	3.58222e-06	12000	5.37855e-06
			1500	1300	9.5e-10	0.073	0.00072	2.39417e-06	15000	3.79884e-06
			1500	1300	9.5e-10	0.073	0.00077	1.89744e-06	12000	8.53118e-06
			1500	1300	9.5e-10	0.073	0.00082	2.06262e-06	15000	3.84661e-06
			1500	1300	9.5e-10	0.076	0.00067	3.71517e-06	12000	3.99691e-06
			1500	1300	9.5e-10	0.076	0.00072	2.6138e-06	15000	3.16389e-06
			1500	1300	9.5e-10	0.076	0.00077	2.20633e-06	12000	7.69419e-06
			1500	1300	9.5e-10	0.076	0.00082	2.46348e-06	15000	2.90292e-06
			1500	1300	9.5e-10	0.079	0.00067	3.93102e-06	12000	3.40443e-06
			1500	1300	9.5e-10	0.079	0.00072	2.89839e-06	15000	3.36788e-06
			1500	1300	9.5e-10	0.079	0.00077	2.56138e-06	12000	8.06368e-06
			1500	1300	9.5e-10	0.079	0.00082	2.89095e-06	15000	2.71948e-06
			1500	1300	9.5e-10	0.082	0.00067	4.15609e-06	12000	3.59179e-06
			1500	1300	9.5e-10	0.082	0.00072	3.17751e-06	15000	4.40411e-06
			1500	1300	9.5e-10	0.082	0.00077	2.89535e-06	12000	9.22368e-06
			1500	1300	9.5e-10	0.082	0.00082	3.2805e-06	15000	3.28081e-06
			1500	1300	1.1e-09	0.07	0.00067	3.79235e-06	12000	4.85797e-06
			1500	1300	1.1e-09	0.07	0.00072	2.45625e-06	15000	2.46007e-06
			1500	1300	1.1e-09	0.07	0.00077	1.80745e-06	12000	6.99368e-06
			1500	1300	1.1e-09	0.07	0.00082	1.81651e-06	15000	3.20771e-06
			1500	1300	1.1e-09	0.073	0.00067	3.58987e-06	12000	3.0656e-06
			1500	1300	1.1e-09	0.073	0.00072	2.3698e-06	15000	1.20963e-06
			1500	1300	1.1e-09	0.073	0.00077	1.83995e-06	12000	5.20466e-06
			1500	1300	1.1e-09	0.073	0.00082	1.97087e-06	15000	1.72191e-06
			1500	1300	1.1e-09	0.076	0.00067	3.67064e-06	12000	2.04822e-06
			1500	1300	1.1e-09	0.076	0.00072	2.54243e-06	15000	7.55457e-07
			1500	1300	1.1e-09	0.076	0.00077	2.10711e-06	12000	4.16082e-06
			1500	1300	1.1e-09	0.076	0.00082	2.33535e-06	15000	9.49431e-07
			1500	1300	1.1e-09	0.079	0.00067	3.8653e-06	12000	1.79637e-06
			1500	1300	1.1e-09	0.079	0.00072	2.8102e-06	15000	1.08895e-06
			1500	1300	1.1e-09	0.079	0.00077	2.44996e-06	12000	3.88587e-06
			1500	1300	1.1e-09	0.079	0.00082	2.7555e-06	15000	8.74562e-07
			1500	1300	1.1e-09	0.082	0.00067	4.08644e-06	12000	4.73568e-06
			1500	1300	1.1e-09	0.082	0.00072	3.0892e-06	15000	2.61656e-06
			1500	1300	1.1e-09	0.082	0.00077	2.78798e-06	12000	6.94728e-06
			1500	1300	1.1e-09	0.082	0.00082	3.15362e-06	15000	3.02462e-06
			1500	1700	8e-10	0.07	0.00067	3.50236e-06	12000	3.10345e-06
			1500	1700	8e-10	0.07	0.00072	2.26228e-06	15000	1.58395e-06
			1500	1700	8e-10	0.07	0.00077	1.7125e-06	12000	5.35379e-06
			1500	1700	8e-10	0.07	0.00082	1.82355e-06	15000	1.70143e-06
			1500	1700	8e-10	0.073	0.00067	3.50581e-06	12000	2.25176e-06
			1500	1700	8e-10	0.073	0.00072	2.36929e-06	15000	1.36016e-06
			1500	1700	8e-10	0.073	0.00077	1.92619e-06	12000	4.5654e-06
			1500	1700	8e-10	0.073	0.00082	2.14717e-06	15000	1.10433e-06
			1500	1700	8e-10	0.076	0.00067	3.6865e-06	12000	2.17093e-06
			1500	1700	8e-10	0.076	0.00072	2.63216e-06	15000	1.93685e-06
			1500	1700	8e-10	0.076	0.00077	2.27382e-06	12000	4.65483e-06
			1500	1700	8e-10	0.076	0.00082	2.58227e-06	15000	1.21764e-06
			1500	1700	8e-10	0.079	0.00067	3.92043e-06	12000	4.89664e-06
			1500	1700	8e-10	0.079	0.00072	2.93141e-06	15000	3.00394e-06
			1500	1700	8e-10	0.079	0.00077	2.64004e-06	12000	7.28244e-06
			1500	1700	8e-10	0.079	0.00082	3.01721e-06	15000	3.18593e-06
			1500	1700	8e-10	0.082	0.00067	4.14821e-06	12000	3.3756e-06
			1500	1700	8e-10	0.082	0.00072	3.21081e-06	15000	2.13669e-06
			1500	1700	8e-10	0.082	0.00077	2.97175e-06	12000	5.89924e-06
			1500	1700	8e-10	0.082	0.00082	3.40178e-06	15000	2.00364e-06
			1500	1700	9.5e-10	0.07	0.00067	3.58743e-06	12000	2.63895e-06
			1500	1700	9.5e-10	0.07	0.00072	2.30503e-06	15000	2.08951e-06
			1500	1700	9.5e-10	0.07	0.00077	1.71164e-06	12000	5.41189e-06
			1500	1700	9.5e-10	0.07	0.00082	1.77771e-06	15000	1.55926e-06
			1500	1700	9.5e-10	0.073	0.00067	3.48882e-06	12000	2.67681e-06
			1500	1700	9.5e-10	0.073	0.00072	2.31696e-06	15000	2.85448e-06
			1500	1700	9.5e-10	0.073	0.00077	1.83724e-06	12000	5.97351e-06
			1500	1700	9.5e-10	0.073	0.00082	2.02016e-06	15000	1.83717e-06
			1500	1700	9.5e-10	0.076	0.00067	3.62157e-06	12000	5.11828e-06
			1500	1700	9.5e-10	0.076	0.00072	2.53753e-06	15000	3.39156e-06
			1500	1700	9.5e-10	0.076	0.00077	2.14835e-06	12000	7.79131e-06
			1500	1700	9.5e-10	0.076	0.00082	2.42475e-06	15000	3.46853e-06
			1500	1700	9.5e-10	0.079	0.00067	3.83852e-06	12000	3.67208e-06
			1500	1700	9.5e-10	0.079	0.00072	2.82459e-06	15000	2.64538e-06
			1500	1700	9.5e-10	0.079	0.00077	2.50745e-06	12000	6.63521e-06
			1500	1700	9.5e-10	0.079	0.00082	2.858e-06	15000	2.4034e-06
			1500	1700	9.5e-10	0.082	0.00067	4.06603e-06	12000	3.01275e-06
			1500	1700	9.5e-10	0.082	0.00072	3.10785e-06	15000	2.72863e-06
			1500	1700	9.5e-10	0.082	0.00077	2.84753e-06	12000	6.49782e-06
			1500	1700	9.5e-10	0.082	0.00082	3.25588e-06	15000	2.08678e-06
			1500	1700	1.1e-09	0.07	0.00067	3.70015e-06	12000	3.13056e-06
			1500	1700	1.1e-09	0.07	0.00072	2.379e-06	15000	3.63395e-06
			1500	1700	1.1e-09	0.07	0.00077	1.74571e-06	12000	7.4621e-06
			1500	1700	1.1e-09	0.07	0.00082	1.77084e-06	15000	2.50311e-06
			1500	1700	1.1e-09	0.073	0.00067	3.49629e-06	12000	5.32172e-06
			1500	1700	1.1e-09	0.073	0.00072	2.29211e-06	15000	3.70611e-06
			1500	1700	1.1e-09	0.073	0.00077	1.77891e-06	12000	8.35636e-06
			1500	1700	1.1e-09	0.073	0.00082	1.92714e-06	15000	3.7569e-06
			1500	1700	1.1e-09	0.076	0.00067	3.5766e-06	12000	3.92513e-06
			1500	1700	1.1e-09	0.076	0.00072	2.46531e-06	15000	3.04573e-06
			1500	1700	1.1e-09	0.076	0.00077	2.04787e-06	12000	7.43977e-06
			1500	1700	1.1e-09	0.076	0.00082	2.29484e-06	15000	2.78465e-06
			1500	1700	1.1e-09	0.079	0.00067	3.77202e-06	12000	3.31714e-06
			1500	1700	1.1e-09	0.079	0.00072	2.73507e-06	15000	3.22215e-06
			1500	1700	1.1e-09	0.079	0.00077	2.3942e-06	12000	7.69264e-06
			1500	1700	1.1e-09	0.079	0.00082	2.72009e-06	15000	2.56998e-06
			1500	1700	1.1e-09	0.082	0.00067	3.99514e-06	12000	3.48829e-06
			1500	1700	1.1e-09	0.082	0.00072	3.01769e-06	15000	4.2285e-06
			1500	1700	1.1e-09	0.082	0.00077	2.7376e-06	12000	8.8158e-06
			1500	1700	1.1e-09	0.082	0.00082	3.12566e-06	15000	3.09732e-06
			1500	2100	8e-10	0.07	0.00067	3.41889e-06	12000	4.2583e-06
			1500	2100	8e-10	0.07	0.00072	2.19395e-06	15000	2.43499e-06
			1500	2100	8e-10	0.07	0.00077	1.65999e-06	12000	5.93745e-06
			1500	2100	8e-10	0.07	0.00082	1.78746e-06	15000	2.91954e-06
			1500	2100	8e-10	0.073	0.00067	3.422e-06	12000	2.63127e-06
			1500	2100	8e-10	0.073	0.00072	2.30164e-06	15000	1.35337e-06
			1500	2100	8e-10	0.073	0.00077	1.87559e-06	12000	4.18624e-06
			1500	2100	8e-10	0.073	0.00082	2.11438e-06	15000	1.56276e-06
			1500	2100	8e-10	0.076	0.00067	3.60344e-06	12000	1.78638e-06
			1500	2100	8e-10	0.076	0.00072	2.56645e-06	15000	1.07662e-06
			1500	2100	8e-10	0.076	0.00077	2.2265e-06	12000	3.15298e-06
			1500	2100	8e-10	0.076	0.00082	2.55434e-06	15000	9.28771e-07
			1500	2100	8e-10	0.079	0.00067	3.8394e-06	12000	1.71413e-06
			1500	2100	8e-10	0.079	0.00072	2.86917e-06	15000	1.59631e-06
			1500	2100	8e-10	0.079	0.00077	2.5978e-06	12000	2.83561e-06
			1500	2100	8e-10	0.079	0.00082	2.99628e-06	15000	1.00197e-06
			1500	2100	8e-10	0.082	0.00067	4.07046e-06	12000	4.37182e-06
			1500	2100	8e-10	0.082	0.00072	3.15362e-06	15000	2.80964e-06
			1500	2100	8e-10	0.082	0.00077	2.93667e-06	12000	6.01127e-06
			1500	2100	8e-10	0.082	0.00082	3.39031e-06	15000	3.00149e-06
			1500	2100	9.5e-10	0.07	0.00067	3.50376e-06	12000	2.88339e-06
			1500	2100	9.5e-10	0.07	0.00072	2.23618e-06	15000	1.92136e-06
			1500	2100	9.5e-10	0.07	0.00077	1.65822e-06	12000	4.3987e-06
			1500	2100	9.5e-10	0.07	0.00082	1.7403e-06	15000	1.80184e-06
			1500	2100	9.5e-10	0.073	0.00067	3.40459e-06	12000	2.18259e-06
			1500	2100	9.5e-10	0.073	0.00072	2.24854e-06	15000	1.85063e-06
			1500	2100	9.5e-10	0.073	0.00077	1.78543e-06	12000	3.5289e-06
			1500	2100	9.5e-10	0.073	0.00082	1.98567e-06	15000	1.33816e-06
			1500	2100	9.5e-10	0.076	0.00067	3.53776e-06	12000	2.25956e-06
			1500	2100	9.5e-10	0.076	0.00072	2.47062e-06	15000	2.58937e-06
			1500	2100	9.5e-10	0.076	0.00077	2.09932e-06	12000	3.38493e-06
			1500	2100	9.5e-10	0.076	0.00082	2.39449e-06	15000	1.59494e-06
			1500	2100	9.5e-10	0.079	0.00067	3.75632e-06	12000	4.60354e-06
			1500	2100	9.5e-10	0.079	0.00072	2.76056e-06	15000	3.24554e-06
			1500	2100	9.5e-10	0.079	0.00077	2.46282e-06	12000	6.30791e-06
			1500	2100	9.5e-10	0.079	0.00082	2.8339e-06	15000	3.28762e-06
			1500	2100	9.5e-10	0.082	0.00067	3.98663e-06	12000	3.20795e-06
			1500	2100	9.5e-10	0.082	0.00072	3.0483e-06	15000	2.49994e-06
			1500	2100	9.5e-10	0.082	0.00077	2.80922e-06	12000	4.82432e-06
			1500	2100	9.5e-10	0.082	0.00082	3.24022e-06	15000	2.22145e-06
			1500	2100	1.1e-09	0.07	0.00067	3.61636e-06	12000	2.60342e-06
			1500	2100	1.1e-09	0.07	0.00072	2.30971e-06	15000	2.5828e-06
			1500	2100	1.1e-09	0.07	0.00077	1.69157e-06	12000	4.10527e-06
			1500	2100	1.1e-09	0.07	0.00082	1.73229e-06	15000	1.90348e-06
			1500	2100	1.1e-09	0.073	0.00067	3.41181e-06	12000	2.77965e-06
			1500	2100	1.1e-09	0.073	0.00072	2.2231e-06	15000	3.48664e-06
			1500	2100	1.1e-09	0.073	0.00077	1.72615e-06	12000	4.06731e-06
			1500	2100	1.1e-09	0.073	0.00082	1.89129e-06	15000	2.31836e-06
			1500	2100	1.1e-09	0.076	0.00067	3.49222e-06	12000	4.82382e-06
			1500	2100	1.1e-09	0.076	0.00072	2.39748e-06	15000	3.61235e-06
			1500	2100	1.1e-09	0.076	0.00077	1.99749e-06	12000	6.67455e-06
			1500	2100	1.1e-09	0.076	0.00082	2.26279e-06	15000	3.61005e-06
			1500	2100	1.1e-09	0.079	0.00067	3.68885e-06	12000	3.48801e-06
			1500	2100	1.1e-09	0.079	0.00072	2.6697e-06	15000	2.96798e-06
			1500	2100	1.1e-09	0.079	0.00077	2.34768e-06	12000	5.31218e-06
			1500	2100	1.1e-09	0.079	0.00082	2.69349e-06	15000	2.6519e-06
			1500	2100	1.1e-09	0.082	0.00067	3.91442e-06	12000	2.94493e-06
			1500	2100	1.1e-09	0.082	0.00072	2.95622e-06	15000	3.16089e-06
			1500	2100	1.1e-09	0.082	0.00077	2.69674e-06	12000	4.69258e-06
			1500	2100	1.1e-09	0.082	0.00082	3.10669e-06	15000	2.45279e-06
			600	900	8e-10	0.079	0.00082	80	12000	3.18406e-06
			600	900	8e-10	0.079	0.00082	80	15000	4.18415e-06
			600	900	8e-10	0.079	0.00082	150	12000	4.73955e-06
			600	900	8e-10	0.079	0.00082	150	15000	2.9976e-06
			600	900	8e-10	0.082	0.00067	80	12000	4.99916e-06
			600	900	8e-10	0.082	0.00067	80	15000	3.88629e-06
			600	900	8e-10	0.082	0.00067	150	12000	7.03755e-06
			600	900	8e-10	0.082	0.00067	150	15000	3.8941e-06
			600	900	8e-10	0.082	0.00072	80	12000	3.701e-06
			600	900	8e-10	0.082	0.00072	80	15000	3.31171e-06
			600	900	8e-10	0.082	0.00072	150	12000	5.77392e-06
			600	900	8e-10	0.082	0.00072	150	15000	3.0189e-06
			600	900	8e-10	0.082	0.00077	80	12000	3.19624e-06
			600	900	8e-10	0.082	0.00077	80	15000	3.58097e-06
			600	900	8e-10	0.082	0.00077	150	12000	5.21988e-06
			600	900	8e-10	0.082	0.00077	150	15000	2.91189e-06
			600	900	8e-10	0.082	0.00082	80	12000	3.47396e-06
			600	900	8e-10	0.082	0.00082	80	15000	4.68778e-06
			600	900	8e-10	0.082	0.00082	150	12000	5.33232e-06
			600	900	8e-10	0.082	0.00082	150	15000	3.55809e-06
			600	900	9.5e-10	0.07	0.00067	80	12000	4.31194e-06
			600	900	9.5e-10	0.07	0.00067	80	15000	2.3871e-06
			600	900	9.5e-10	0.07	0.00067	150	12000	6.0288e-06
			600	900	9.5e-10	0.07	0.00067	150	15000	2.99358e-06
			600	900	9.5e-10	0.07	0.00072	80	12000	2.62522e-06
			600	900	9.5e-10	0.07	0.00072	80	15000	1.22879e-06
			600	900	9.5e-10	0.07	0.00072	150	12000	4.22867e-06
			600	900	9.5e-10	0.07	0.00072	150	15000	1.57905e-06
			600	900	9.5e-10	0.07	0.00077	80	12000	1.71847e-06
			600	900	9.5e-10	0.07	0.00077	80	15000	8.71255e-07
			600	900	9.5e-10	0.07	0.00077	150	12000	3.14051e-06
			600	900	9.5e-10	0.07	0.00077	150	15000	8.83037e-07
			600	900	9.5e-10	0.07	0.00082	80	12000	1.58225e-06
			600	900	9.5e-10	0.07	0.00082	80	15000	1.30593e-06
			600	900	9.5e-10	0.07	0.00082	150	12000	2.75938e-06
			600	900	9.5e-10	0.07	0.00082	150	15000	8.89907e-07
			600	900	9.5e-10	0.073	0.00067	80	12000	4.32228e-06
			600	900	9.5e-10	0.073	0.00067	80	15000	2.67001e-06
			600	900	9.5e-10	0.073	0.00067	150	12000	5.97539e-06
			600	900	9.5e-10	0.073	0.00067	150	15000	2.9497e-06
			600	900	9.5e-10	0.073	0.00072	80	12000	2.78932e-06
			600	900	9.5e-10	0.073	0.00072	80	15000	1.71971e-06
			600	900	9.5e-10	0.073	0.00072	150	12000	4.3162e-06
			600	900	9.5e-10	0.073	0.00072	150	15000	1.69715e-06
			600	900	9.5e-10	0.073	0.00077	80	12000	2.04233e-06
			600	900	9.5e-10	0.073	0.00077	80	15000	1.58294e-06
			600	900	9.5e-10	0.073	0.00077	150	12000	3.39114e-06
			600	900	9.5e-10	0.073	0.00077	150	15000	1.17632e-06
			600	900	9.5e-10	0.073	0.00082	80	12000	2.07151e-06
			600	900	9.5e-10	0.073	0.00082	80	15000	2.25156e-06
			600	900	9.5e-10	0.073	0.00082	150	12000	3.19467e-06
			600	900	9.5e-10	0.073	0.00082	150	15000	1.3717e-06
			600	900	9.5e-10	0.076	0.00067	80	12000	4.52751e-06
			600	900	9.5e-10	0.076	0.00067	80	15000	3.09585e-06
			600	900	9.5e-10	0.076	0.00067	150	12000	6.21023e-06
			600	900	9.5e-10	0.076	0.00067	150	15000	3.18284e-06
			600	900	9.5e-10	0.076	0.00072	80	12000	3.09997e-06
			600	900	9.5e-10	0.076	0.00072	80	15000	2.30184e-06
			600	900	9.5e-10	0.076	0.00072	150	12000	4.68141e-06
			600	900	9.5e-10	0.076	0.00072	150	15000	2.06994e-06
			600	900	9.5e-10	0.076	0.00077	80	12000	2.4624e-06
			600	900	9.5e-10	0.076	0.00077	80	15000	2.33267e-06
			600	900	9.5e-10	0.076	0.00077	150	12000	3.91733e-06
			600	900	9.5e-10	0.076	0.00077	150	15000	1.70113e-06
			600	900	9.5e-10	0.076	0.00082	80	12000	2.60459e-06
			600	900	9.5e-10	0.076	0.00082	80	15000	3.18072e-06
			600	900	9.5e-10	0.076	0.00082	150	12000	3.84195e-06
			600	900	9.5e-10	0.076	0.00082	150	15000	2.06102e-06
			600	900	9.5e-10	0.079	0.00067	80	12000	4.7512e-06
			600	900	9.5e-10	0.079	0.00067	80	15000	3.48345e-06
			600	900	9.5e-10	0.079	0.00067	150	12000	6.5531e-06
			600	900	9.5e-10	0.079	0.00067	150	15000	3.49511e-06
			600	900	9.5e-10	0.079	0.00072	80	12000	3.39306e-06
			600	900	9.5e-10	0.079	0.00072	80	15000	2.80251e-06
			600	900	9.5e-10	0.079	0.00072	150	12000	5.14658e-06
			600	900	9.5e-10	0.079	0.00072	150	15000	2.49746e-06
			600	900	9.5e-10	0.079	0.00077	80	12000	2.82711e-06
			600	900	9.5e-10	0.079	0.00077	80	15000	2.95583e-06
			600	900	9.5e-10	0.079	0.00077	150	12000	4.49791e-06
			600	900	9.5e-10	0.079	0.00077	150	15000	2.25508e-06
			600	900	9.5e-10	0.079	0.00082	80	12000	3.04279e-06
			600	900	9.5e-10	0.079	0.00082	80	15000	3.93625e-06
			600	900	9.5e-10	0.079	0.00082	150	12000	4.51483e-06
			600	900	9.5e-10	0.079	0.00082	150	15000	2.75274e-06
			600	900	9.5e-10	0.082	0.00067	80	12000	4.9388e-06
			600	900	9.5e-10	0.082	0.00067	80	15000	3.78484e-06
			600	900	9.5e-10	0.082	0.00067	150	12000	6.91277e-06
			600	900	9.5e-10	0.082	0.00067	150	15000	3.78988e-06
			600	900	9.5e-10	0.082	0.00072	80	12000	3.62525e-06
			600	900	9.5e-10	0.082	0.00072	80	15000	3.18325e-06
			600	900	9.5e-10	0.082	0.00072	150	12000	5.61774e-06
			600	900	9.5e-10	0.082	0.00072	150	15000	2.8828e-06
			600	900	9.5e-10	0.082	0.00077	80	12000	3.10475e-06
			600	900	9.5e-10	0.082	0.00077	80	15000	3.42309e-06
			600	900	9.5e-10	0.082	0.00077	150	12000	5.03953e-06
			600	900	9.5e-10	0.082	0.00077	150	15000	2.74057e-06
			600	900	9.5e-10	0.082	0.00082	80	12000	3.36656e-06
			600	900	9.5e-10	0.082	0.00082	80	15000	4.49787e-06
			600	900	9.5e-10	0.082	0.00082	150	12000	5.12716e-06
			600	900	9.5e-10	0.082	0.00082	150	15000	3.34814e-06
			600	900	1.1e-09	0.07	0.00067	80	12000	4.4075e-06
			600	900	1.1e-09	0.07	0.00067	80	15000	2.39332e-06
			600	900	1.1e-09	0.07	0.00067	150	12000	6.1556e-06
			600	900	1.1e-09	0.07	0.00067	150	15000	3.10592e-06
			600	900	1.1e-09	0.07	0.00072	80	12000	2.6651e-06
			600	900	1.1e-09	0.07	0.00072	80	15000	1.16504e-06
			600	900	1.1e-09	0.07	0.00072	150	12000	4.31223e-06
			600	900	1.1e-09	0.07	0.00072	150	15000	1.64035e-06
			600	900	1.1e-09	0.07	0.00077	80	12000	1.7007e-06
			600	900	1.1e-09	0.07	0.00077	80	15000	7.34008e-07
			600	900	1.1e-09	0.07	0.00077	150	12000	3.17614e-06
			600	900	1.1e-09	0.07	0.00077	150	15000	8.89604e-07
			600	900	1.1e-09	0.07	0.00082	80	12000	1.50485e-06
			600	900	1.1e-09	0.07	0.00082	80	15000	1.09163e-06
			600	900	1.1e-09	0.07	0.00082	150	12000	2.74036e-06
			600	900	1.1e-09	0.07	0.00082	150	15000	8.38003e-07
			600	900	1.1e-09	0.073	0.00067	80	12000	4.29903e-06
			600	900	1.1e-09	0.073	0.00067	80	15000	2.56537e-06
			600	900	1.1e-09	0.073	0.00067	150	12000	5.97236e-06
			600	900	1.1e-09	0.073	0.00067	150	15000	2.93175e-06
			600	900	1.1e-09	0.073	0.00072	80	12000	2.72376e-06
			600	900	1.1e-09	0.073	0.00072	80	15000	1.55772e-06
			600	900	1.1e-09	0.073	0.00072	150	12000	4.27227e-06
			600	900	1.1e-09	0.073	0.00072	150	15000	1.63202e-06
			600	900	1.1e-09	0.073	0.00077	80	12000	1.93288e-06
			600	900	1.1e-09	0.073	0.00077	80	15000	1.36015e-06
			600	900	1.1e-09	0.073	0.00077	150	12000	3.29963e-06
			600	900	1.1e-09	0.073	0.00077	150	15000	1.06038e-06
			600	900	1.1e-09	0.073	0.00082	80	12000	1.91672e-06
			600	900	1.1e-09	0.073	0.00082	80	15000	1.96436e-06
			600	900	1.1e-09	0.073	0.00082	150	12000	3.05795e-06
			600	900	1.1e-09	0.073	0.00082	150	15000	1.20127e-06
			600	900	1.1e-09	0.076	0.00067	80	12000	4.46678e-06
			600	900	1.1e-09	0.076	0.00067	80	15000	2.96664e-06
			600	900	1.1e-09	0.076	0.00067	150	12000	6.14039e-06
			600	900	1.1e-09	0.076	0.00067	150	15000	3.10368e-06
			600	900	1.1e-09	0.076	0.00072	80	12000	3.00831e-06
			600	900	1.1e-09	0.076	0.00072	80	15000	2.12719e-06
			600	900	1.1e-09	0.076	0.00072	150	12000	4.57214e-06
			600	900	1.1e-09	0.076	0.00072	150	15000	1.94858e-06
			600	900	1.1e-09	0.076	0.00077	80	12000	2.33872e-06
			600	900	1.1e-09	0.076	0.00077	80	15000	2.10938e-06
			600	900	1.1e-09	0.076	0.00077	150	12000	3.75897e-06
			600	900	1.1e-09	0.076	0.00077	150	15000	1.534e-06
			600	900	1.1e-09	0.076	0.00082	80	12000	2.44791e-06
			600	900	1.1e-09	0.076	0.00082	80	15000	2.90542e-06
			600	900	1.1e-09	0.076	0.00082	150	12000	3.65159e-06
			600	900	1.1e-09	0.076	0.00082	150	15000	1.84448e-06
			600	900	1.1e-09	0.079	0.00067	80	12000	4.68731e-06
			600	900	1.1e-09	0.079	0.00067	80	15000	3.36583e-06
			600	900	1.1e-09	0.079	0.00067	150	12000	6.45435e-06
			600	900	1.1e-09	0.079	0.00067	150	15000	3.39754e-06
			600	900	1.1e-09	0.079	0.00072	80	12000	3.30725e-06
			600	900	1.1e-09	0.079	0.00072	80	15000	2.65002e-06
			600	900	1.1e-09	0.079	0.00072	150	12000	5.00931e-06
			600	900	1.1e-09	0.079	0.00072	150	15000	2.3636e-06
			600	900	1.1e-09	0.079	0.00077	80	12000	2.71866e-06
			600	900	1.1e-09	0.079	0.00077	80	15000	2.76566e-06
			600	900	1.1e-09	0.079	0.00077	150	12000	4.3275e-06
			600	900	1.1e-09	0.079	0.00077	150	15000	2.08156e-06
			600	900	1.1e-09	0.079	0.00082	80	12000	2.91117e-06
			600	900	1.1e-09	0.079	0.00082	80	15000	3.7055e-06
			600	900	1.1e-09	0.079	0.00082	150	12000	4.31551e-06
			600	900	1.1e-09	0.079	0.00082	150	15000	2.53618e-06
			600	900	1.1e-09	0.082	0.00067	80	12000	4.88346e-06
			600	900	1.1e-09	0.082	0.00067	80	15000	3.68939e-06
			600	900	1.1e-09	0.082	0.00067	150	12000	6.80618e-06
			600	900	1.1e-09	0.082	0.00067	150	15000	3.69655e-06
			600	900	1.1e-09	0.082	0.00072	80	12000	3.55452e-06
			600	900	1.1e-09	0.082	0.00072	80	15000	3.06166e-06
			600	900	1.1e-09	0.082	0.00072	150	12000	5.47697e-06
			600	900	1.1e-09	0.082	0.00072	150	15000	2.75961e-06
			600	900	1.1e-09	0.082	0.00077	80	12000	3.01834e-06
			600	900	1.1e-09	0.082	0.00077	80	15000	3.27315e-06
			600	900	1.1e-09	0.082	0.00077	150	12000	4.87561e-06
			600	900	1.1e-09	0.082	0.00077	150	15000	2.58446e-06
			600	900	1.1e-09	0.082	0.00082	80	12000	3.26424e-06
			600	900	1.1e-09	0.082	0.00082	80	15000	4.31712e-06
			600	900	1.1e-09	0.082	0.00082	150	12000	4.94072e-06
			600	900	1.1e-09	0.082	0.00082	150	15000	3.15611e-06
			600	1300	8e-10	0.07	0.00067	80	12000	3.92667e-06
			600	1300	8e-10	0.07	0.00067	80	15000	2.38383e-06
			600	1300	8e-10	0.07	0.00067	150	12000	5.31143e-06
			600	1300	8e-10	0.07	0.00067	150	15000	2.83358e-06
			600	1300	8e-10	0.07	0.00072	80	12000	2.3545e-06
			600	1300	8e-10	0.07	0.00072	80	15000	1.32459e-06
			600	1300	8e-10	0.07	0.00072	150	12000	3.5549e-06
			600	1300	8e-10	0.07	0.00072	150	15000	1.49783e-06
			600	1300	8e-10	0.07	0.00077	80	12000	1.56836e-06
			600	1300	8e-10	0.07	0.00077	80	15000	1.07121e-06
			600	1300	8e-10	0.07	0.00077	150	12000	2.503e-06
			600	1300	8e-10	0.07	0.00077	150	15000	8.86441e-07
			600	1300	8e-10	0.07	0.00082	80	12000	1.55894e-06
			600	1300	8e-10	0.07	0.00082	80	15000	1.6153e-06
			600	1300	8e-10	0.07	0.00082	150	12000	2.13675e-06
			600	1300	8e-10	0.07	0.00082	150	15000	9.83884e-07
			600	1300	8e-10	0.073	0.00067	80	12000	4.06078e-06
			600	1300	8e-10	0.073	0.00067	80	15000	2.77257e-06
			600	1300	8e-10	0.073	0.00067	150	12000	5.31938e-06
			600	1300	8e-10	0.073	0.00067	150	15000	2.92548e-06
			600	1300	8e-10	0.073	0.00072	80	12000	2.63497e-06
			600	1300	8e-10	0.073	0.00072	80	15000	1.90934e-06
			600	1300	8e-10	0.073	0.00072	150	12000	3.68305e-06
			600	1300	8e-10	0.073	0.00072	150	15000	1.75014e-06
			600	1300	8e-10	0.073	0.00077	80	12000	2.00192e-06
			600	1300	8e-10	0.073	0.00077	80	15000	1.86491e-06
			600	1300	8e-10	0.073	0.00077	150	12000	2.75807e-06
			600	1300	8e-10	0.073	0.00077	150	15000	1.31285e-06
			600	1300	8e-10	0.073	0.00082	80	12000	2.15209e-06
			600	1300	8e-10	0.073	0.00082	80	15000	2.63132e-06
			600	1300	8e-10	0.073	0.00082	150	12000	2.51318e-06
			600	1300	8e-10	0.073	0.00082	150	15000	1.59822e-06
			600	1300	8e-10	0.076	0.00067	80	12000	4.30624e-06
			600	1300	8e-10	0.076	0.00067	80	15000	3.22044e-06
			600	1300	8e-10	0.076	0.00067	150	12000	5.53797e-06
			600	1300	8e-10	0.076	0.00067	150	15000	3.22257e-06
			600	1300	8e-10	0.076	0.00072	80	12000	2.9799e-06
			600	1300	8e-10	0.076	0.00072	80	15000	2.50241e-06
			600	1300	8e-10	0.076	0.00072	150	12000	4.00157e-06
			600	1300	8e-10	0.076	0.00072	150	15000	2.18443e-06
			600	1300	8e-10	0.076	0.00077	80	12000	2.45088e-06
			600	1300	8e-10	0.076	0.00077	80	15000	2.61447e-06
			600	1300	8e-10	0.076	0.00077	150	12000	3.1731e-06
			600	1300	8e-10	0.076	0.00077	150	15000	1.89714e-06
			600	1300	8e-10	0.076	0.00082	80	12000	2.70938e-06
			600	1300	8e-10	0.076	0.00082	80	15000	3.54923e-06
			600	1300	8e-10	0.076	0.00082	150	12000	3.02992e-06
			600	1300	8e-10	0.076	0.00082	150	15000	2.34556e-06
			600	1300	8e-10	0.079	0.00067	80	12000	4.53335e-06
			600	1300	8e-10	0.079	0.00067	80	15000	3.59669e-06
			600	1300	8e-10	0.079	0.00067	150	12000	5.81563e-06
			600	1300	8e-10	0.079	0.00067	150	15000	3.55587e-06
			600	1300	8e-10	0.079	0.00072	80	12000	3.27179e-06
			600	1300	8e-10	0.079	0.00072	80	15000	2.98217e-06
			600	1300	8e-10	0.079	0.00072	150	12000	4.35389e-06
			600	1300	8e-10	0.079	0.00072	150	15000	2.62955e-06
			600	1300	8e-10	0.079	0.00077	80	12000	2.81013e-06
			600	1300	8e-10	0.079	0.00077	80	15000	3.20688e-06
			600	1300	8e-10	0.079	0.00077	150	12000	3.60097e-06
			600	1300	8e-10	0.079	0.00077	150	15000	2.46572e-06
			600	1300	8e-10	0.079	0.00082	80	12000	3.13833e-06
			600	1300	8e-10	0.079	0.00082	80	15000	4.26411e-06
			600	1300	8e-10	0.079	0.00082	150	12000	3.53852e-06
			600	1300	8e-10	0.079	0.00082	150	15000	3.04953e-06
			600	1300	8e-10	0.082	0.00067	80	12000	4.71048e-06
			600	1300	8e-10	0.082	0.00067	80	15000	3.87771e-06
			600	1300	8e-10	0.082	0.00067	150	12000	6.08314e-06
			600	1300	8e-10	0.082	0.00067	150	15000	3.84962e-06
			600	1300	8e-10	0.082	0.00072	80	12000	3.48996e-06
			600	1300	8e-10	0.082	0.00072	80	15000	3.33479e-06
			600	1300	8e-10	0.082	0.00072	150	12000	4.67561e-06
			600	1300	8e-10	0.082	0.00072	150	15000	3.00996e-06
			600	1300	8e-10	0.082	0.00077	80	12000	3.07053e-06
			600	1300	8e-10	0.082	0.00077	80	15000	3.63813e-06
			600	1300	8e-10	0.082	0.00077	150	12000	3.9803e-06
			600	1300	8e-10	0.082	0.00077	150	15000	2.9428e-06
			600	1300	8e-10	0.082	0.00082	80	12000	3.44185e-06
			600	1300	8e-10	0.082	0.00082	80	15000	4.78152e-06
			600	1300	8e-10	0.082	0.00082	150	12000	3.97868e-06
			600	1300	8e-10	0.082	0.00082	150	15000	3.63366e-06
			600	1300	9.5e-10	0.07	0.00067	80	12000	3.97083e-06
			600	1300	9.5e-10	0.07	0.00067	80	15000	2.33095e-06
			600	1300	9.5e-10	0.07	0.00067	150	12000	5.41783e-06
			600	1300	9.5e-10	0.07	0.00067	150	15000	2.90448e-06
			600	1300	9.5e-10	0.07	0.00072	80	12000	2.33646e-06
			600	1300	9.5e-10	0.07	0.00072	80	15000	1.19423e-06
			600	1300	9.5e-10	0.07	0.00072	150	12000	3.6157e-06
			600	1300	9.5e-10	0.07	0.00072	150	15000	1.51006e-06
			600	1300	9.5e-10	0.07	0.00077	80	12000	1.48555e-06
			600	1300	9.5e-10	0.07	0.00077	80	15000	8.59201e-07
			600	1300	9.5e-10	0.07	0.00077	150	12000	2.51493e-06
			600	1300	9.5e-10	0.07	0.00077	150	15000	8.35607e-07
			600	1300	9.5e-10	0.07	0.00082	80	12000	1.40885e-06
			600	1300	9.5e-10	0.07	0.00082	80	15000	1.31735e-06
			600	1300	9.5e-10	0.07	0.00082	150	12000	2.09999e-06
			600	1300	9.5e-10	0.07	0.00082	150	15000	8.65551e-07
			600	1300	9.5e-10	0.073	0.00067	80	12000	4.00317e-06
			600	1300	9.5e-10	0.073	0.00067	80	15000	2.62822e-06
			600	1300	9.5e-10	0.073	0.00067	150	12000	5.30279e-06
			600	1300	9.5e-10	0.073	0.00067	150	15000	2.8699e-06
			600	1300	9.5e-10	0.073	0.00072	80	12000	2.5303e-06
			600	1300	9.5e-10	0.073	0.00072	80	15000	1.70211e-06
			600	1300	9.5e-10	0.073	0.00072	150	12000	3.62616e-06
			600	1300	9.5e-10	0.073	0.00072	150	15000	1.64054e-06
			600	1300	9.5e-10	0.073	0.00077	80	12000	1.84811e-06
			600	1300	9.5e-10	0.073	0.00077	80	15000	1.59071e-06
			600	1300	9.5e-10	0.073	0.00077	150	12000	2.66049e-06
			600	1300	9.5e-10	0.073	0.00077	150	15000	1.14483e-06
			600	1300	9.5e-10	0.073	0.00082	80	12000	1.94715e-06
			600	1300	9.5e-10	0.073	0.00082	80	15000	2.28596e-06
			600	1300	9.5e-10	0.073	0.00082	150	12000	2.37503e-06
			600	1300	9.5e-10	0.073	0.00082	150	15000	1.36734e-06
			600	1300	9.5e-10	0.076	0.00067	80	12000	4.22435e-06
			600	1300	9.5e-10	0.076	0.00067	80	15000	3.06657e-06
			600	1300	9.5e-10	0.076	0.00067	150	12000	5.465e-06
			600	1300	9.5e-10	0.076	0.00067	150	15000	3.11364e-06
			600	1300	9.5e-10	0.076	0.00072	80	12000	2.86384e-06
			600	1300	9.5e-10	0.076	0.00072	80	15000	2.2993e-06
			600	1300	9.5e-10	0.076	0.00072	150	12000	3.89397e-06
			600	1300	9.5e-10	0.076	0.00072	150	15000	2.02747e-06
			600	1300	9.5e-10	0.076	0.00077	80	12000	2.29915e-06
			600	1300	9.5e-10	0.076	0.00077	80	15000	2.35841e-06
			600	1300	9.5e-10	0.076	0.00077	150	12000	3.03165e-06
			600	1300	9.5e-10	0.076	0.00077	150	15000	1.68783e-06
			600	1300	9.5e-10	0.076	0.00082	80	12000	2.52062e-06
			600	1300	9.5e-10	0.076	0.00082	80	15000	3.23631e-06
			600	1300	9.5e-10	0.076	0.00082	150	12000	2.85247e-06
			600	1300	9.5e-10	0.076	0.00082	150	15000	2.07954e-06
			600	1300	9.5e-10	0.079	0.00067	80	12000	4.45717e-06
			600	1300	9.5e-10	0.079	0.00067	80	15000	3.46436e-06
			600	1300	9.5e-10	0.079	0.00067	150	12000	5.72388e-06
			600	1300	9.5e-10	0.079	0.00067	150	15000	3.43676e-06
			600	1300	9.5e-10	0.079	0.00072	80	12000	3.17154e-06
			600	1300	9.5e-10	0.079	0.00072	80	15000	2.81249e-06
			600	1300	9.5e-10	0.079	0.00072	150	12000	4.23536e-06
			600	1300	9.5e-10	0.079	0.00072	150	15000	2.46955e-06
			600	1300	9.5e-10	0.079	0.00077	80	12000	2.6849e-06
			600	1300	9.5e-10	0.079	0.00077	80	15000	2.99672e-06
			600	1300	9.5e-10	0.079	0.00077	150	12000	3.45442e-06
			600	1300	9.5e-10	0.079	0.00077	150	15000	2.26079e-06
			600	1300	9.5e-10	0.079	0.00082	80	12000	2.98732e-06
			600	1300	9.5e-10	0.079	0.00082	80	15000	4.01008e-06
			600	1300	9.5e-10	0.079	0.00082	150	12000	3.36223e-06
			600	1300	9.5e-10	0.079	0.00082	150	15000	2.79549e-06
			600	1300	9.5e-10	0.082	0.00067	80	12000	4.64831e-06
			600	1300	9.5e-10	0.082	0.00067	80	15000	3.77352e-06
			600	1300	9.5e-10	0.082	0.00067	150	12000	5.99193e-06
			600	1300	9.5e-10	0.082	0.00067	150	15000	3.74157e-06
			600	1300	9.5e-10	0.082	0.00072	80	12000	3.41111e-06
			600	1300	9.5e-10	0.082	0.00072	80	15000	3.20297e-06
			600	1300	9.5e-10	0.082	0.00072	150	12000	4.56329e-06
			600	1300	9.5e-10	0.082	0.00072	150	15000	2.86865e-06
			600	1300	9.5e-10	0.082	0.00077	80	12000	2.9745e-06
			600	1300	9.5e-10	0.082	0.00077	80	15000	3.47608e-06
			600	1300	9.5e-10	0.082	0.00077	150	12000	3.84577e-06
			600	1300	9.5e-10	0.082	0.00077	150	15000	2.76455e-06
			600	1300	9.5e-10	0.082	0.00082	80	12000	3.32823e-06
			600	1300	9.5e-10	0.082	0.00082	80	15000	4.58652e-06
			600	1300	9.5e-10	0.082	0.00082	150	12000	3.82094e-06
			600	1300	9.5e-10	0.082	0.00082	150	15000	3.41466e-06
			600	1300	1.1e-09	0.07	0.00067	80	12000	4.05803e-06
			600	1300	1.1e-09	0.07	0.00067	80	15000	2.33282e-06
			600	1300	1.1e-09	0.07	0.00067	150	12000	5.55683e-06
			600	1300	1.1e-09	0.07	0.00067	150	15000	3.01434e-06
			600	1300	1.1e-09	0.07	0.00072	80	12000	2.36586e-06
			600	1300	1.1e-09	0.07	0.00072	80	15000	1.12547e-06
			600	1300	1.1e-09	0.07	0.00072	150	12000	3.7138e-06
			600	1300	1.1e-09	0.07	0.00072	150	15000	1.56807e-06
			600	1300	1.1e-09	0.07	0.00077	80	12000	1.45487e-06
			600	1300	1.1e-09	0.07	0.00077	80	15000	7.16242e-07
			600	1300	1.1e-09	0.07	0.00077	150	12000	2.5693e-06
			600	1300	1.1e-09	0.07	0.00077	150	15000	8.38044e-07
			600	1300	1.1e-09	0.07	0.00082	80	12000	1.31582e-06
			600	1300	1.1e-09	0.07	0.00082	80	15000	1.09656e-06
			600	1300	1.1e-09	0.07	0.00082	150	12000	2.10945e-06
			600	1300	1.1e-09	0.07	0.00082	150	15000	8.08579e-07
			600	1300	1.1e-09	0.073	0.00067	80	12000	3.97245e-06
			600	1300	1.1e-09	0.073	0.00067	80	15000	2.5194e-06
			600	1300	1.1e-09	0.073	0.00067	150	12000	5.31511e-06
			600	1300	1.1e-09	0.073	0.00067	150	15000	2.8488e-06
			600	1300	1.1e-09	0.073	0.00072	80	12000	2.45508e-06
			600	1300	1.1e-09	0.073	0.00072	80	15000	1.53523e-06
			600	1300	1.1e-09	0.073	0.00072	150	12000	3.6022e-06
			600	1300	1.1e-09	0.073	0.00072	150	15000	1.57137e-06
			600	1300	1.1e-09	0.073	0.00077	80	12000	1.72646e-06
			600	1300	1.1e-09	0.073	0.00077	80	15000	1.36225e-06
			600	1300	1.1e-09	0.073	0.00077	150	12000	2.5983e-06
			600	1300	1.1e-09	0.073	0.00077	150	15000	1.02381e-06
			600	1300	1.1e-09	0.073	0.00082	80	12000	1.77724e-06
			600	1300	1.1e-09	0.073	0.00082	80	15000	1.99219e-06
			600	1300	1.1e-09	0.073	0.00082	150	12000	2.27551e-06
			600	1300	1.1e-09	0.073	0.00082	150	15000	1.19064e-06
			600	1300	1.1e-09	0.076	0.00067	80	12000	4.15786e-06
			600	1300	1.1e-09	0.076	0.00067	80	15000	2.93361e-06
			600	1300	1.1e-09	0.076	0.00067	150	12000	5.41489e-06
			600	1300	1.1e-09	0.076	0.00067	150	15000	3.03097e-06
			600	1300	1.1e-09	0.076	0.00072	80	12000	2.76444e-06
			600	1300	1.1e-09	0.076	0.00072	80	15000	2.12016e-06
			600	1300	1.1e-09	0.076	0.00072	150	12000	3.81204e-06
			600	1300	1.1e-09	0.076	0.00072	150	15000	1.90151e-06
			600	1300	1.1e-09	0.076	0.00077	80	12000	2.16538e-06
			600	1300	1.1e-09	0.076	0.00077	80	15000	2.12981e-06
			600	1300	1.1e-09	0.076	0.00077	150	12000	2.91965e-06
			600	1300	1.1e-09	0.076	0.00077	150	15000	1.51487e-06
			600	1300	1.1e-09	0.076	0.00082	80	12000	2.35112e-06
			600	1300	1.1e-09	0.076	0.00082	80	15000	2.95479e-06
			600	1300	1.1e-09	0.076	0.00082	150	12000	2.70829e-06
			600	1300	1.1e-09	0.076	0.00082	150	15000	1.85576e-06
			600	1300	1.1e-09	0.079	0.00067	80	12000	4.38948e-06
			600	1300	1.1e-09	0.079	0.00067	80	15000	3.34354e-06
			600	1300	1.1e-09	0.079	0.00067	150	12000	5.64931e-06
			600	1300	1.1e-09	0.079	0.00067	150	15000	3.33556e-06
			600	1300	1.1e-09	0.079	0.00072	80	12000	3.08026e-06
			600	1300	1.1e-09	0.079	0.00072	80	15000	2.65611e-06
			600	1300	1.1e-09	0.079	0.00072	150	12000	4.13516e-06
			600	1300	1.1e-09	0.079	0.00072	150	15000	2.33091e-06
			600	1300	1.1e-09	0.079	0.00077	80	12000	2.56909e-06
			600	1300	1.1e-09	0.079	0.00077	80	15000	2.80192e-06
			600	1300	1.1e-09	0.079	0.00077	150	12000	3.32846e-06
			600	1300	1.1e-09	0.079	0.00077	150	15000	2.0811e-06
			600	1300	1.1e-09	0.079	0.00082	80	12000	2.84609e-06
			600	1300	1.1e-09	0.079	0.00082	80	15000	3.77378e-06
			600	1300	1.1e-09	0.079	0.00082	150	12000	3.20866e-06
			600	1300	1.1e-09	0.079	0.00082	150	15000	2.57112e-06
			600	1300	1.1e-09	0.082	0.00067	80	12000	4.59086e-06
			600	1300	1.1e-09	0.082	0.00067	80	15000	3.6755e-06
			600	1300	1.1e-09	0.082	0.00067	150	12000	5.91292e-06
			600	1300	1.1e-09	0.082	0.00067	150	15000	3.64477e-06
			600	1300	1.1e-09	0.082	0.00072	80	12000	3.33704e-06
			600	1300	1.1e-09	0.082	0.00072	80	15000	3.07824e-06
			600	1300	1.1e-09	0.082	0.00072	150	12000	4.4646e-06
			600	1300	1.1e-09	0.082	0.00072	150	15000	2.74079e-06
			600	1300	1.1e-09	0.082	0.00077	80	12000	2.88332e-06
			600	1300	1.1e-09	0.082	0.00077	80	15000	3.32225e-06
			600	1300	1.1e-09	0.082	0.00077	150	12000	3.72593e-06
			600	1300	1.1e-09	0.082	0.00077	150	15000	2.60237e-06
			600	1300	1.1e-09	0.082	0.00082	80	12000	3.21946e-06
			600	1300	1.1e-09	0.082	0.00082	80	15000	4.40107e-06
			600	1300	1.1e-09	0.082	0.00082	150	12000	3.67851e-06
			600	1300	1.1e-09	0.082	0.00082	150	15000	3.2148e-06
			600	1700	8e-10	0.07	0.00067	80	12000	3.66522e-06
			600	1700	8e-10	0.07	0.00067	80	15000	2.33743e-06
			600	1700	8e-10	0.07	0.00067	150	12000	4.84747e-06
			600	1700	8e-10	0.07	0.00067	150	15000	2.75598e-06
			600	1700	8e-10	0.07	0.00072	80	12000	2.1455e-06
			600	1700	8e-10	0.07	0.00072	80	15000	1.29931e-06
			600	1700	8e-10	0.07	0.00072	150	12000	3.11251e-06
			600	1700	8e-10	0.07	0.00072	150	15000	1.44025e-06
			600	1700	8e-10	0.07	0.00077	80	12000	1.41531e-06
			600	1700	8e-10	0.07	0.00077	80	15000	1.06796e-06
			600	1700	8e-10	0.07	0.00077	150	12000	2.07979e-06
			600	1700	8e-10	0.07	0.00077	150	15000	8.50312e-07
			600	1700	8e-10	0.07	0.00082	80	12000	1.46562e-06
			600	1700	8e-10	0.07	0.00082	80	15000	1.63496e-06
			600	1700	8e-10	0.07	0.00082	150	12000	1.72761e-06
			600	1700	8e-10	0.07	0.00082	150	15000	9.70659e-07
			600	1700	8e-10	0.073	0.00067	80	12000	3.82364e-06
			600	1700	8e-10	0.073	0.00067	80	15000	2.73933e-06
			600	1700	8e-10	0.073	0.00067	150	12000	4.83023e-06
			600	1700	8e-10	0.073	0.00067	150	15000	2.85743e-06
			600	1700	8e-10	0.073	0.00072	80	12000	2.45777e-06
			600	1700	8e-10	0.073	0.00072	80	15000	1.89962e-06
			600	1700	8e-10	0.073	0.00072	150	12000	3.21326e-06
			600	1700	8e-10	0.073	0.00072	150	15000	1.70509e-06
			600	1700	8e-10	0.073	0.00077	80	12000	1.88939e-06
			600	1700	8e-10	0.073	0.00077	80	15000	1.87988e-06
			600	1700	8e-10	0.073	0.00077	150	12000	2.30345e-06
			600	1700	8e-10	0.073	0.00077	150	15000	1.29263e-06
			600	1700	8e-10	0.073	0.00082	80	12000	2.10937e-06
			600	1700	8e-10	0.073	0.00082	80	15000	2.67216e-06
			600	1700	8e-10	0.073	0.00082	150	12000	2.08375e-06
			600	1700	8e-10	0.073	0.00082	150	15000	1.60475e-06
			600	1700	8e-10	0.076	0.00067	80	12000	4.0876e-06
			600	1700	8e-10	0.076	0.00067	80	15000	3.19834e-06
			600	1700	8e-10	0.076	0.00067	150	12000	5.01954e-06
			600	1700	8e-10	0.076	0.00067	150	15000	3.16497e-06
			600	1700	8e-10	0.076	0.00072	80	12000	2.82801e-06
			600	1700	8e-10	0.076	0.00072	80	15000	2.50616e-06
			600	1700	8e-10	0.076	0.00072	150	12000	3.49642e-06
			600	1700	8e-10	0.076	0.00072	150	15000	2.15312e-06
			600	1700	8e-10	0.076	0.00077	80	12000	2.37161e-06
			600	1700	8e-10	0.076	0.00077	80	15000	2.64551e-06
			600	1700	8e-10	0.076	0.00077	150	12000	2.6888e-06
			600	1700	8e-10	0.076	0.00077	150	15000	1.89449e-06
			600	1700	8e-10	0.076	0.00082	80	12000	2.70931e-06
			600	1700	8e-10	0.076	0.00082	80	15000	3.60909e-06
			600	1700	8e-10	0.076	0.00082	150	12000	2.58041e-06
			600	1700	8e-10	0.076	0.00082	150	15000	2.3741e-06
			600	1700	8e-10	0.079	0.00067	80	12000	4.32711e-06
			600	1700	8e-10	0.079	0.00067	80	15000	3.58339e-06
			600	1700	8e-10	0.079	0.00067	150	12000	5.2621e-06
			600	1700	8e-10	0.079	0.00067	150	15000	3.50856e-06
			600	1700	8e-10	0.079	0.00072	80	12000	3.13773e-06
			600	1700	8e-10	0.079	0.00072	80	15000	2.99677e-06
			600	1700	8e-10	0.079	0.00072	150	12000	3.81306e-06
			600	1700	8e-10	0.079	0.00072	150	15000	2.61199e-06
			600	1700	8e-10	0.079	0.00077	80	12000	2.75531e-06
			600	1700	8e-10	0.079	0.00077	80	15000	3.25116e-06
			600	1700	8e-10	0.079	0.00077	150	12000	3.08704e-06
			600	1700	8e-10	0.079	0.00077	150	15000	2.48095e-06
			600	1700	8e-10	0.079	0.00082	80	12000	3.1706e-06
			600	1700	8e-10	0.079	0.00082	80	15000	4.33994e-06
			600	1700	8e-10	0.079	0.00082	150	12000	3.06788e-06
			600	1700	8e-10	0.079	0.00082	150	15000	3.10079e-06
			600	1700	8e-10	0.082	0.00067	80	12000	4.51149e-06
			600	1700	8e-10	0.082	0.00067	80	15000	3.871e-06
			600	1700	8e-10	0.082	0.00067	150	12000	5.49111e-06
			600	1700	8e-10	0.082	0.00067	150	15000	3.8115e-06
			600	1700	8e-10	0.082	0.00072	80	12000	3.36729e-06
			600	1700	8e-10	0.082	0.00072	80	15000	3.3577e-06
			600	1700	8e-10	0.082	0.00072	150	12000	4.09816e-06
			600	1700	8e-10	0.082	0.00072	150	15000	3.00503e-06
			600	1700	8e-10	0.082	0.00077	80	12000	3.03215e-06
			600	1700	8e-10	0.082	0.00077	80	15000	3.6927e-06
			600	1700	8e-10	0.082	0.00077	150	12000	3.4338e-06
			600	1700	8e-10	0.082	0.00077	150	15000	2.97478e-06
			600	1700	8e-10	0.082	0.00082	80	12000	3.4966e-06
			600	1700	8e-10	0.082	0.00082	80	15000	4.86998e-06
			600	1700	8e-10	0.082	0.00082	150	12000	3.48235e-06
[truncated: 4,001 more rows]
